# Supplementary material for: Crystal structure of 4,6-bis­[(E)-4-bromo­styr­yl]-2-(butyl­sulfan­yl)pyrimidine
Source: Acta Crystallogr Sect E Struct Rep Online. 2014 Nov 21;70(Pt 12):o1282. doi: 10.1107/S1600536814024714 (PMC4257452; doi:10.1107/S1600536814024714)
Supplement: Supplementary file 1 [file e-70-o1282-sup1.cif]

##############################################################################
#                                                                            #
# This CIF contains the data in a paper accepted for publication in          #
# Acta Crystallographica Section E. It conforms to the requirements of       #
# Notes for Authors for Acta Crystallographica Section E, and has been       #
# peer reviewed under the auspices of the IUCr Commission on Journals.       #
#                                                                            #
# Full details of the Crystallographic Information File format               #
# are given in the paper "The Crystallographic Information File (CIF):       #
# a New Standard Archive File for Crystallography" by S. R. Hall, F. H.      #
# Allen and I. D. Brown [Acta Cryst. (1991), A47, 655-685].                  #
#                                                                            #
# The current version of the core CIF dictionary is obtainable from          #
# ftp://ftp.iucr.org/pub/cif_core.dic.                                       #
#                                                                            #
# Software is freely available for graphical display of the structure(s)     #
# in this CIF. For information consult the CIF software page                 #
# http://www.iucr.org/resources/cif/software.                                #
#                                                                            #
# This file may be used for bona fide research purposes within the           #
# scientific community so long as proper attribution is given to the journal # 
# article from which it was obtained.                                        #
#                                                                            #
##############################################################################
data_I
_audit_creation_method     SHELXL-97
_database_code_depnum_ccdc_archive     'CCDC 1010673'
_chemical_name_systematic
;
4,6-Bis[(<i>E</i>)-4-bromostyryl]-2-(butylsulfanyl)pyrimidine
;
_chemical_name_common     ?
_chemical_formula_moiety     'C24 H22 Br2 N2 S'
_chemical_formula_sum     'C24 H22 Br2 N2 S'
_chemical_formula_iupac     'C24 H22 Br2 N2 S'
_chemical_formula_weight     530.32
_chemical_melting_point     ?
_symmetry_cell_setting     monoclinic
_symmetry_space_group_name_H-M     'P 21/c '
_space_group_name_Hall     '-P 2ybc'
loop_
    _symmetry_equiv_pos_as_xyz
    'x, y, z'
    '-x, y+1/2, -z+1/2'
    '-x, -y, -z'
    'x, -y-1/2, z-1/2'
_cell_length_a     9.5636(19)
_cell_length_b     10.630(2)
_cell_length_c     23.708(6)
_cell_angle_alpha     90.00
_cell_angle_beta     112.82(3)
_cell_angle_gamma     90.00
_cell_volume     2221.5(10)
_cell_formula_units_Z     4
_cell_measurement_reflns_used     9235
_cell_measurement_theta_min     2.85
_cell_measurement_theta_max     29.21
_cell_measurement_temperature     153(2)
_exptl_crystal_description     Prism
_exptl_crystal_colour     yellow
_exptl_crystal_size_max     0.24
_exptl_crystal_size_mid     0.22
_exptl_crystal_size_min     0.20
_exptl_crystal_density_diffrn     1.586
_exptl_crystal_density_meas     ?
_exptl_crystal_density_method     'not measured'
_exptl_crystal_F_000     1064
_exptl_absorpt_coefficient_mu     3.756
_exptl_absorpt_correction_type     multi-scan
_exptl_absorpt_process_details
;
(CrystalClear; Rigaku, 2008)
;
_exptl_absorpt_correction_T_min     0.7282
_exptl_absorpt_correction_T_max     1.0000
_exptl_special_details     ?
_diffrn_ambient_temperature     153(2)
_diffrn_radiation_type     MoK\a
_diffrn_radiation_wavelength     0.71073
_diffrn_radiation_source     'fine-focus sealed tube'
_diffrn_radiation_monochromator     graphite
_diffrn_measurement_device_type     'Bruker P4'
_diffrn_measurement_method     \w
_diffrn_detector_area_resol_mean     ?
_diffrn_reflns_number     10036
_diffrn_reflns_av_R_equivalents     0.0224
_diffrn_reflns_av_sigmaI/netI     0.0341
_diffrn_reflns_theta_min     3.02
_diffrn_reflns_theta_max     25.35
_diffrn_reflns_theta_full     25.35
_diffrn_measured_fraction_theta_max     0.992
_diffrn_measured_fraction_theta_full     0.992
_diffrn_reflns_limit_h_min     -11
_diffrn_reflns_limit_h_max     9
_diffrn_reflns_limit_k_min     -12
_diffrn_reflns_limit_k_max     11
_diffrn_reflns_limit_l_min     -19
_diffrn_reflns_limit_l_max     28
_diffrn_standards_number     ?
_diffrn_standards_interval_count     ?
_diffrn_standards_interval_time     ?
_diffrn_standards_decay_%     ?
_refine_special_details
;
Refinement of <i>F</i>^2^ against ALL reflections. The weighted <i>R</i>-factor
<i>wR</i> and goodness of fit <i>S</i> are based on <i>F</i>^2^, conventional
<i>R</i>-factors <i>R</i> are based on <i>F</i>, with <i>F</i> set to zero for
negative <i>F</i>^2^. The threshold expression of <i>F</i>^2^ >
\s(<i>F</i>^2^) is used only for calculating <i>R</i>-factors(gt) <i>etc</i>.
and is not relevant to the choice of reflections for refinement.
<i>R</i>-factors based on <i>F</i>^2^ are statistically about twice as large
as those based on <i>F</i>, and <i>R</i>- factors based on ALL data will be
even larger.
;
_reflns_number_total     4043
_reflns_number_gt     3601
_reflns_threshold_expression     I>2\s(I)
_refine_ls_structure_factor_coef     Fsqd
_refine_ls_matrix_type     full
_refine_ls_R_factor_all     0.0350
_refine_ls_R_factor_gt     0.0296
_refine_ls_wR_factor_gt     0.0638
_refine_ls_wR_factor_ref     0.0660
_refine_ls_goodness_of_fit_ref     1.039
_refine_ls_restrained_S_all     1.039
_refine_ls_number_reflns     4043
_refine_ls_number_parameters     263
_refine_ls_number_restraints     0
_refine_ls_hydrogen_treatment     constr
_refine_ls_weighting_scheme     calc
_refine_ls_weighting_details
         'calc w=1/[\s^2^(Fo^2^)+(0.0344P)^2^+0.2887P] where P=(Fo^2^+2Fc^2^)/3'
_atom_sites_solution_hydrogens     geom
_atom_sites_solution_primary     direct
_atom_sites_solution_secondary     difmap
_refine_ls_shift/su_max     0.002
_refine_ls_shift/su_mean     0.000
_refine_diff_density_max     0.678
_refine_diff_density_min     -0.377
_refine_ls_extinction_method     none
_refine_ls_extinction_coef     ?
loop_
    _atom_type_symbol
    _atom_type_description
    _atom_type_scat_dispersion_real
    _atom_type_scat_dispersion_imag
    _atom_type_scat_source
    'C' 'C' 0.0033 0.0016
                         'International Tables Vol C Tables 4.2.6.8 and 6.1.1.4'
    'H' 'H' 0.0000 0.0000
                         'International Tables Vol C Tables 4.2.6.8 and 6.1.1.4'
    'Br' 'Br' -0.2901 2.4595
                         'International Tables Vol C Tables 4.2.6.8 and 6.1.1.4'
    'N' 'N' 0.0061 0.0033
                         'International Tables Vol C Tables 4.2.6.8 and 6.1.1.4'
    'S' 'S' 0.1246 0.1234
                         'International Tables Vol C Tables 4.2.6.8 and 6.1.1.4'
_computing_data_collection
;
CrystalClear (Rigaku, 2008)
;
_computing_cell_refinement
;
CrystalClear (Rigaku, 2008)
;
_computing_data_reduction
;
CrystalClear (Rigaku, 2008)
;
_computing_structure_solution
;
SHELXTL (Sheldrick, 2008)
;
_computing_structure_refinement
;
SHELXTL (Sheldrick, 2008)
;
_computing_molecular_graphics
;
SHELXTL (Sheldrick, 2008)
;
_computing_publication_material
;
SHELXTL (Sheldrick, 2008)
;
loop_
    _atom_site_type_symbol
    _atom_site_label
    _atom_site_fract_x
    _atom_site_fract_y
    _atom_site_fract_z
    _atom_site_U_iso_or_equiv
    _atom_site_adp_type
    _atom_site_calc_flag
    _atom_site_refinement_flags
    _atom_site_occupancy
    _atom_site_symmetry_multiplicity
    _atom_site_disorder_assembly
    _atom_site_disorder_group
    Br Br1 0.45970(3) -0.41644(2) 1.234842(12) 0.03454(9) Uani d . 1 1 . .
    Br Br2 1.07815(3) 0.96352(2) 0.907769(15) 0.04347(11) Uani d . 1 1 . .
    C C1 0.3098(3) 0.3035(2) 0.92713(11) 0.0229(5) Uani d . 1 1 . .
    C C2 0.5517(3) 0.3754(2) 0.96667(11) 0.0217(5) Uani d . 1 1 . .
    C C3 0.5857(3) 0.2828(2) 1.01093(11) 0.0249(5) Uani d . 1 1 . .
    H H3 0.6838 0.2748 1.0403 0.030 Uiso calc R 1 1 . .
    C C4 0.4721(3) 0.2021(2) 1.01114(11) 0.0224(5) Uani d . 1 1 . .
    C C5 0.5015(3) 0.1044(2) 1.05768(11) 0.0250(5) Uani d . 1 1 . .
    H H5 0.6018 0.0889 1.0834 0.030 Uiso calc R 1 1 . .
    C C6 0.3944(3) 0.0364(2) 1.06569(11) 0.0237(5) Uani d . 1 1 . .
    H H6 0.2947 0.0559 1.0407 0.028 Uiso calc R 1 1 . .
    C C7 0.4157(3) -0.0662(2) 1.10957(11) 0.0224(5) Uani d . 1 1 . .
    C C8 0.2879(3) -0.1289(2) 1.10968(11) 0.0264(5) Uani d . 1 1 . .
    H H8 0.1922 -0.1009 1.0840 0.032 Uiso calc R 1 1 . .
    C C9 0.2998(3) -0.2319(2) 1.14709(11) 0.0281(6) Uani d . 1 1 . .
    H H9 0.2135 -0.2736 1.1462 0.034 Uiso calc R 1 1 . .
    C C10 0.4420(3) -0.2715(2) 1.18561(11) 0.0249(5) Uani d . 1 1 . .
    C C11 0.5712(3) -0.2086(2) 1.18849(11) 0.0264(5) Uani d . 1 1 . .
    H H11 0.6663 -0.2346 1.2157 0.032 Uiso calc R 1 1 . .
    C C12 0.5576(3) -0.1069(2) 1.15050(11) 0.0249(5) Uani d . 1 1 . .
    H H12 0.6444 -0.0648 1.1522 0.030 Uiso calc R 1 1 . .
    C C13 0.6671(3) 0.4638(2) 0.96501(11) 0.0235(5) Uani d . 1 1 . .
    H H13 0.7624 0.4602 0.9967 0.028 Uiso calc R 1 1 . .
    C C14 0.6451(3) 0.5488(2) 0.92140(11) 0.0239(5) Uani d . 1 1 . .
    H H14 0.5499 0.5494 0.8896 0.029 Uiso calc R 1 1 . .
    C C15 0.7548(3) 0.6417(2) 0.91800(11) 0.0232(5) Uani d . 1 1 . .
    C C16 0.7173(3) 0.7171(2) 0.86599(11) 0.0262(5) Uani d . 1 1 . .
    H H16 0.6253 0.7041 0.8333 0.031 Uiso calc R 1 1 . .
    C C17 0.8135(3) 0.8107(2) 0.86184(12) 0.0289(6) Uani d . 1 1 . .
    H H17 0.7866 0.8603 0.8269 0.035 Uiso calc R 1 1 . .
    C C18 0.9497(3) 0.8291(2) 0.91031(12) 0.0271(6) Uani d . 1 1 . .
    C C19 0.9919(3) 0.7544(2) 0.96202(12) 0.0305(6) Uani d . 1 1 . .
    H H19 1.0854 0.7664 0.9940 0.037 Uiso calc R 1 1 . .
    C C20 0.8949(3) 0.6622(2) 0.96584(11) 0.0268(5) Uani d . 1 1 . .
    H H20 0.9232 0.6127 1.0009 0.032 Uiso calc R 1 1 . .
    C C21 0.1228(3) 0.4306(2) 0.82034(13) 0.0367(7) Uani d . 1 1 . .
    H H21A 0.2234 0.4381 0.8198 0.044 Uiso calc R 1 1 . .
    H H21B 0.0528 0.4108 0.7791 0.044 Uiso calc R 1 1 . .
    C C22 0.0793(4) 0.5525(3) 0.83894(15) 0.0501(8) Uani d . 1 1 . .
    H H22A 0.1538 0.5757 0.8789 0.060 Uiso calc R 1 1 . .
    H H22B -0.0179 0.5434 0.8425 0.060 Uiso calc R 1 1 . .
    C C23 0.0681(4) 0.6585(3) 0.79286(17) 0.0578(9) Uani d . 1 1 . .
    H H23A -0.0001 0.6318 0.7524 0.069 Uiso calc R 1 1 . .
    H H23B 0.0241 0.7323 0.8037 0.069 Uiso calc R 1 1 . .
    C C24 0.2172(4) 0.6943(3) 0.79049(17) 0.0617(9) Uani d . 1 1 . .
    H H24A 0.2892 0.7113 0.8311 0.093 Uiso calc R 1 1 . .
    H H24B 0.2043 0.7680 0.7656 0.093 Uiso calc R 1 1 . .
    H H24C 0.2535 0.6263 0.7732 0.093 Uiso calc R 1 1 . .
    S S1 0.12232(7) 0.30281(6) 0.87109(3) 0.03603(18) Uani d . 1 1 . .
    N N1 0.4088(2) 0.38747(17) 0.92361(9) 0.0227(4) Uani d . 1 1 . .
    N N2 0.3308(2) 0.21138(17) 0.96785(9) 0.0227(4) Uani d . 1 1 . .
loop_
    _atom_site_aniso_label
    _atom_site_aniso_U_11
    _atom_site_aniso_U_22
    _atom_site_aniso_U_33
    _atom_site_aniso_U_12
    _atom_site_aniso_U_13
    _atom_site_aniso_U_23
    Br1 0.04852(18) 0.02501(14) 0.03030(16) -0.00198(12) 0.01552(13) 0.00624(10)
    Br2 0.03001(16) 0.02807(16) 0.0752(2) -0.00696(12) 0.02359(15) 0.00722(13)
    C1 0.0247(12) 0.0208(12) 0.0245(13) 0.0002(11) 0.0111(10) -0.0011(10)
    C2 0.0242(13) 0.0178(11) 0.0265(13) -0.0001(10) 0.0138(11) -0.0024(10)
    C3 0.0227(12) 0.0242(12) 0.0271(14) 0.0013(11) 0.0089(10) 0.0017(10)
    C4 0.0270(13) 0.0185(11) 0.0255(13) 0.0015(11) 0.0143(11) -0.0006(10)
    C5 0.0255(13) 0.0234(12) 0.0254(14) 0.0029(11) 0.0089(11) 0.0038(10)
    C6 0.0273(13) 0.0215(12) 0.0233(13) 0.0011(11) 0.0110(11) -0.0012(10)
    C7 0.0293(13) 0.0180(11) 0.0220(13) -0.0006(10) 0.0122(11) -0.0026(9)
    C8 0.0241(13) 0.0278(13) 0.0272(14) 0.0002(11) 0.0099(11) 0.0014(10)
    C9 0.0302(14) 0.0290(13) 0.0300(14) -0.0056(12) 0.0170(12) 0.0002(11)
    C10 0.0370(14) 0.0200(12) 0.0214(13) -0.0017(11) 0.0153(11) -0.0006(10)
    C11 0.0286(13) 0.0246(12) 0.0243(13) 0.0043(11) 0.0084(11) -0.0006(10)
    C12 0.0286(13) 0.0221(12) 0.0265(14) -0.0037(11) 0.0134(11) -0.0010(10)
    C13 0.0217(12) 0.0229(12) 0.0271(14) -0.0032(10) 0.0106(11) -0.0029(10)
    C14 0.0241(12) 0.0237(12) 0.0248(13) -0.0028(11) 0.0104(10) -0.0031(10)
    C15 0.0268(13) 0.0187(12) 0.0274(14) -0.0029(10) 0.0141(11) -0.0036(10)
    C16 0.0263(13) 0.0235(12) 0.0264(14) -0.0022(11) 0.0078(11) 0.0003(10)
    C17 0.0316(14) 0.0237(13) 0.0342(15) -0.0009(11) 0.0159(12) 0.0048(10)
    C18 0.0251(13) 0.0185(12) 0.0429(16) -0.0034(11) 0.0189(12) 0.0000(11)
    C19 0.0218(12) 0.0313(14) 0.0358(16) -0.0043(12) 0.0084(11) -0.0048(11)
    C20 0.0265(13) 0.0268(13) 0.0261(14) -0.0011(11) 0.0092(11) 0.0031(10)
    C21 0.0338(15) 0.0372(15) 0.0325(16) -0.0050(13) 0.0055(12) 0.0049(12)
    C22 0.061(2) 0.0488(18) 0.054(2) 0.0073(16) 0.0371(17) 0.0083(15)
    C23 0.073(2) 0.0448(18) 0.067(2) 0.0212(17) 0.0398(19) 0.0228(17)
    C24 0.075(2) 0.0504(19) 0.073(3) 0.0016(18) 0.043(2) 0.0210(17)
    S1 0.0271(3) 0.0365(4) 0.0372(4) -0.0085(3) 0.0044(3) 0.0112(3)
    N1 0.0244(11) 0.0200(10) 0.0244(11) -0.0030(9) 0.0103(9) 0.0004(8)
    N2 0.0252(11) 0.0202(10) 0.0244(11) -0.0023(8) 0.0114(9) 0.0020(8)
_geom_special_details
;
All e.s.d.'s (except the e.s.d. in the dihedral angle between two l.s. planes)
are estimated using the full covariance matrix. The cell e.s.d.'s are taken
into account individually in the estimation of e.s.d.'s in distances, angles
and torsion angles; correlations between e.s.d.'s in cell parameters are only
used when they are defined by crystal symmetry. An approximate (isotropic)
treatment of cell e.s.d.'s is used for estimating e.s.d.'s involving l.s.
planes.
;
loop_
    _geom_bond_atom_site_label_1
    _geom_bond_atom_site_label_2
    _geom_bond_site_symmetry_2
    _geom_bond_distance
    _geom_bond_publ_flag
    Br1 C10 . 1.901(2) ?
    Br2 C18 . 1.901(2) ?
    C1 N1 . 1.328(3) ?
    C1 N2 . 1.334(3) ?
    C1 S1 . 1.770(2) ?
    C2 N1 . 1.358(3) ?
    C2 C3 . 1.382(3) ?
    C2 C13 . 1.462(3) ?
    C3 C4 . 1.386(3) ?
    C3 H3 . 0.9300 ?
    C4 N2 . 1.347(3) ?
    C4 C5 . 1.461(3) ?
    C5 C6 . 1.326(3) ?
    C5 H5 . 0.9300 ?
    C6 C7 . 1.466(3) ?
    C6 H6 . 0.9300 ?
    C7 C8 . 1.393(3) ?
    C7 C12 . 1.396(3) ?
    C8 C9 . 1.386(3) ?
    C8 H8 . 0.9300 ?
    C9 C10 . 1.377(3) ?
    C9 H9 . 0.9300 ?
    C10 C11 . 1.383(3) ?
    C11 C12 . 1.381(3) ?
    C11 H11 . 0.9300 ?
    C12 H12 . 0.9300 ?
    C13 C14 . 1.327(3) ?
    C13 H13 . 0.9300 ?
    C14 C15 . 1.466(3) ?
    C14 H14 . 0.9300 ?
    C15 C16 . 1.395(3) ?
    C15 C20 . 1.397(3) ?
    C16 C17 . 1.385(3) ?
    C16 H16 . 0.9300 ?
    C17 C18 . 1.376(3) ?
    C17 H17 . 0.9300 ?
    C18 C19 . 1.383(3) ?
    C19 C20 . 1.376(3) ?
    C19 H19 . 0.9300 ?
    C20 H20 . 0.9300 ?
    C21 C22 . 1.479(4) ?
    C21 S1 . 1.816(3) ?
    C21 H21A . 0.9700 ?
    C21 H21B . 0.9700 ?
    C22 C23 . 1.544(4) ?
    C22 H22A . 0.9700 ?
    C22 H22B . 0.9700 ?
    C23 C24 . 1.497(4) ?
    C23 H23A . 0.9700 ?
    C23 H23B . 0.9700 ?
    C24 H24A . 0.9600 ?
    C24 H24B . 0.9600 ?
    C24 H24C . 0.9600 ?
loop_
    _geom_angle_atom_site_label_1
    _geom_angle_atom_site_label_2
    _geom_angle_atom_site_label_3
    _geom_angle_site_symmetry_1
    _geom_angle_site_symmetry_3
    _geom_angle
    _geom_angle_publ_flag
    N1 C1 N2 . . 128.9(2) ?
    N1 C1 S1 . . 119.68(17) ?
    N2 C1 S1 . . 111.38(17) ?
    N1 C2 C3 . . 120.7(2) ?
    N1 C2 C13 . . 118.0(2) ?
    C3 C2 C13 . . 121.3(2) ?
    C2 C3 C4 . . 119.3(2) ?
    C2 C3 H3 . . 120.3 ?
    C4 C3 H3 . . 120.3 ?
    N2 C4 C3 . . 120.6(2) ?
    N2 C4 C5 . . 118.0(2) ?
    C3 C4 C5 . . 121.4(2) ?
    C6 C5 C4 . . 124.3(2) ?
    C6 C5 H5 . . 117.9 ?
    C4 C5 H5 . . 117.9 ?
    C5 C6 C7 . . 127.2(2) ?
    C5 C6 H6 . . 116.4 ?
    C7 C6 H6 . . 116.4 ?
    C8 C7 C12 . . 117.9(2) ?
    C8 C7 C6 . . 118.5(2) ?
    C12 C7 C6 . . 123.7(2) ?
    C9 C8 C7 . . 121.6(2) ?
    C9 C8 H8 . . 119.2 ?
    C7 C8 H8 . . 119.2 ?
    C10 C9 C8 . . 118.7(2) ?
    C10 C9 H9 . . 120.6 ?
    C8 C9 H9 . . 120.6 ?
    C9 C10 C11 . . 121.3(2) ?
    C9 C10 Br1 . . 118.99(18) ?
    C11 C10 Br1 . . 119.76(18) ?
    C12 C11 C10 . . 119.3(2) ?
    C12 C11 H11 . . 120.3 ?
    C10 C11 H11 . . 120.3 ?
    C11 C12 C7 . . 121.1(2) ?
    C11 C12 H12 . . 119.5 ?
    C7 C12 H12 . . 119.5 ?
    C14 C13 C2 . . 124.4(2) ?
    C14 C13 H13 . . 117.8 ?
    C2 C13 H13 . . 117.8 ?
    C13 C14 C15 . . 127.0(2) ?
    C13 C14 H14 . . 116.5 ?
    C15 C14 H14 . . 116.5 ?
    C16 C15 C20 . . 117.7(2) ?
    C16 C15 C14 . . 119.4(2) ?
    C20 C15 C14 . . 122.8(2) ?
    C17 C16 C15 . . 121.7(2) ?
    C17 C16 H16 . . 119.2 ?
    C15 C16 H16 . . 119.2 ?
    C18 C17 C16 . . 118.9(2) ?
    C18 C17 H17 . . 120.6 ?
    C16 C17 H17 . . 120.6 ?
    C17 C18 C19 . . 121.0(2) ?
    C17 C18 Br2 . . 119.62(19) ?
    C19 C18 Br2 . . 119.33(19) ?
    C20 C19 C18 . . 119.6(2) ?
    C20 C19 H19 . . 120.2 ?
    C18 C19 H19 . . 120.2 ?
    C19 C20 C15 . . 121.1(2) ?
    C19 C20 H20 . . 119.4 ?
    C15 C20 H20 . . 119.4 ?
    C22 C21 S1 . . 112.6(2) ?
    C22 C21 H21A . . 109.1 ?
    S1 C21 H21A . . 109.1 ?
    C22 C21 H21B . . 109.1 ?
    S1 C21 H21B . . 109.1 ?
    H21A C21 H21B . . 107.8 ?
    C21 C22 C23 . . 112.3(3) ?
    C21 C22 H22A . . 109.2 ?
    C23 C22 H22A . . 109.2 ?
    C21 C22 H22B . . 109.2 ?
    C23 C22 H22B . . 109.2 ?
    H22A C22 H22B . . 107.9 ?
    C24 C23 C22 . . 113.9(3) ?
    C24 C23 H23A . . 108.8 ?
    C22 C23 H23A . . 108.8 ?
    C24 C23 H23B . . 108.8 ?
    C22 C23 H23B . . 108.8 ?
    H23A C23 H23B . . 107.7 ?
    C23 C24 H24A . . 109.5 ?
    C23 C24 H24B . . 109.5 ?
    H24A C24 H24B . . 109.5 ?
    C23 C24 H24C . . 109.5 ?
    H24A C24 H24C . . 109.5 ?
    H24B C24 H24C . . 109.5 ?
    C1 S1 C21 . . 103.43(12) ?
    C1 N1 C2 . . 115.05(19) ?
    C1 N2 C4 . . 115.4(2) ?
loop_
    _geom_torsion_atom_site_label_1
    _geom_torsion_atom_site_label_2
    _geom_torsion_atom_site_label_3
    _geom_torsion_atom_site_label_4
    _geom_torsion_site_symmetry_1
    _geom_torsion_site_symmetry_2
    _geom_torsion_site_symmetry_3
    _geom_torsion_site_symmetry_4
    _geom_torsion
    _geom_torsion_publ_flag
    N1 C2 C3 C4 . . . . -0.1(3) ?
    C13 C2 C3 C4 . . . . 179.2(2) ?
    C2 C3 C4 N2 . . . . 1.6(3) ?
    C2 C3 C4 C5 . . . . -178.7(2) ?
    N2 C4 C5 C6 . . . . -10.4(3) ?
    C3 C4 C5 C6 . . . . 170.0(2) ?
    C4 C5 C6 C7 . . . . 177.3(2) ?
    C5 C6 C7 C8 . . . . -178.2(2) ?
    C5 C6 C7 C12 . . . . 0.3(4) ?
    C12 C7 C8 C9 . . . . -2.8(3) ?
    C6 C7 C8 C9 . . . . 175.8(2) ?
    C7 C8 C9 C10 . . . . 1.0(4) ?
    C8 C9 C10 C11 . . . . 1.6(4) ?
    C8 C9 C10 Br1 . . . . -177.69(18) ?
    C9 C10 C11 C12 . . . . -2.2(3) ?
    Br1 C10 C11 C12 . . . . 177.02(18) ?
    C10 C11 C12 C7 . . . . 0.3(3) ?
    C8 C7 C12 C11 . . . . 2.1(3) ?
    C6 C7 C12 C11 . . . . -176.4(2) ?
    N1 C2 C13 C14 . . . . -5.7(3) ?
    C3 C2 C13 C14 . . . . 174.9(2) ?
    C2 C13 C14 C15 . . . . 178.4(2) ?
    C13 C14 C15 C16 . . . . 174.3(2) ?
    C13 C14 C15 C20 . . . . -8.1(4) ?
    C20 C15 C16 C17 . . . . -1.1(4) ?
    C14 C15 C16 C17 . . . . 176.6(2) ?
    C15 C16 C17 C18 . . . . 0.2(4) ?
    C16 C17 C18 C19 . . . . 1.2(4) ?
    C16 C17 C18 Br2 . . . . -176.17(18) ?
    C17 C18 C19 C20 . . . . -1.6(4) ?
    Br2 C18 C19 C20 . . . . 175.71(18) ?
    C18 C19 C20 C15 . . . . 0.7(4) ?
    C16 C15 C20 C19 . . . . 0.6(4) ?
    C14 C15 C20 C19 . . . . -177.0(2) ?
    S1 C21 C22 C23 . . . . -175.6(2) ?
    C21 C22 C23 C24 . . . . -67.4(4) ?
    N1 C1 S1 C21 . . . . 0.2(2) ?
    N2 C1 S1 C21 . . . . -178.25(17) ?
    C22 C21 S1 C1 . . . . -90.2(2) ?
    N2 C1 N1 C2 . . . . 1.8(3) ?
    S1 C1 N1 C2 . . . . -176.31(16) ?
    C3 C2 N1 C1 . . . . -1.4(3) ?
    C13 C2 N1 C1 . . . . 179.2(2) ?
    N1 C1 N2 C4 . . . . -0.4(3) ?
    S1 C1 N2 C4 . . . . 177.84(16) ?
    C3 C4 N2 C1 . . . . -1.4(3) ?
    C5 C4 N2 C1 . . . . 179.0(2) ?
data_New_Global_Publ_Block
_journal_date_recd_electronic     2014-11-09
_journal_date_accepted     2014-11-11
_journal_name_full     'Acta Crystallographica, Section E'
_journal_year     2014
_journal_volume     70
_journal_issue     12
_journal_page_first     o1282
_journal_page_last     o1282
_journal_paper_category     HO
_journal_paper_doi     10.1107/S1600536814024714
_journal_coeditor_code     HB7313
_publ_contact_author_name     'Aijian Wang'
_publ_contact_author_address
;
China-Australia Joint Research Center for Functional Molecular Materials,
Scientific Research Academy & School of Chemistry and Chemical Engineering,
Jiangsu University, Zhenjiang 212013, People's Republic of China
;
_publ_contact_author_email     'wajujs@ujs.edu.cn'
_publ_contact_author_fax     ?
_publ_contact_author_phone     ?
_publ_section_title
;
Crystal structure of
4,6-bis[(<i>E</i>)-4-bromostyryl]-2-(butylsulfanyl)pyrimidine
;
loop_
    _publ_author_name
    _publ_author_footnote
    _publ_author_address
    'Yu, Wang' .
;
China--Australia Joint Research Center for Functional Molecular Materials,
Scientific Research Academy & School of Chemistry and Chemical Engineering,
Jiangsu University, Zhenjiang 212013,
People's Republic of China
;
    'Song, Jingbao' .
;
China--Australia Joint Research Center for Functional Molecular Materials,
 Scientific Research Academy & School of Chemistry and Chemical Engineering,
Jiangsu University, Zhenjiang 212013,
People's Republic of China
;
    'Wang, Aijian' .
;
China--Australia Joint Research Center for Functional Molecular Materials,
 Scientific Research Academy & School of Chemistry and Chemical Engineering,
Jiangsu University, Zhenjiang 212013,
People's Republic of China
;
_publ_section_synopsis     .
