# Supplementary material for: Crystal structure of 4,6-bis­[(E)-4-bromo­styr­yl]-2-(butyl­sulfan­yl)pyrimidine
Source: Acta Crystallogr Sect E Struct Rep Online. 2014 Nov 21;70(Pt 12):o1282. doi: 10.1107/S1600536814024714 (PMC4257452; doi:10.1107/S1600536814024714)
Supplement: Supplementary file 2 [file e-70-o1282-Isup2.hkl]

# 
# h,k,l, Fc-squared, Fo-squared, sigma(Fo-squared) and status flag 
# 
data_I
_shelx_title ' s in P2(1)/n                New: P21/c' 
_shelx_refln_list_code          4 
_shelx_F_calc_maximum      268.20 
_exptl_crystal_F_000      1064.00 
_reflns_d_resolution_high  0.8301 
 
loop_ 
 _symmetry_equiv_pos_as_xyz 
 'x, y, z' 
 '-x, y+1/2, -z+1/2' 
 '-x, -y, -z' 
 'x, -y-1/2, z-1/2' 
 
_cell_length_a     9.5636 
_cell_length_b    10.6300 
_cell_length_c    23.7080 
_cell_angle_alpha  90.000 
_cell_angle_beta  112.820 
_cell_angle_gamma  90.000 
 
_shelx_F_squared_multiplier     1.000 
 
loop_ 
 _refln_index_h 
 _refln_index_k 
 _refln_index_l 
 _refln_F_squared_calc 
 _refln_F_squared_meas 
 _refln_F_squared_sigma 
 _refln_observed_status 
   3   0   0     2321.39     2241.16     35.91 o 
   4   0   0      843.91      828.19     39.88 o 
   5   0   0    13428.57    14029.76    169.46 o 
   6   0   0     7794.28     8041.32    351.80 o 
   7   0   0      112.26       93.23     19.82 o 
   8   0   0     2866.56     2808.47    148.00 o 
   9   0   0      953.61     1026.52    110.50 o 
  10   0   0        7.72      -13.58     25.78 o 
   2   1   0     2252.15     2285.23     19.47 o 
   3   1   0      196.23      182.39      8.53 o 
   4   1   0     1273.38     1367.35     20.21 o 
   5   1   0     5559.86     5278.29     51.48 o 
   6   1   0       14.54       24.78      7.74 o 
   7   1   0      727.25      744.85     32.25 o 
   8   1   0      316.50      303.53     42.06 o 
   9   1   0      270.70      173.98     38.21 o 
  10   1   0      731.55      811.40     41.34 o 
   1   2   0      111.91      155.15      8.28 o 
   2   2   0    14964.55    14911.19    204.61 o 
   3   2   0      267.61      239.76      9.78 o 
   4   2   0      859.10     1019.47     22.36 o 
   5   2   0     1433.88     1354.36     23.48 o 
   6   2   0     3551.89     3517.50     45.18 o 
   7   2   0     5959.15     5814.53     95.69 o 
   8   2   0      985.26      990.56     29.91 o 
   9   2   0      306.10      265.03     46.10 o 
  10   2   0      128.70      138.50     29.00 o 
   1   3   0     5684.77     5692.66     33.80 o 
   2   3   0      963.50     1002.49     28.26 o 
   3   3   0    13354.41    12832.08     60.41 o 
   4   3   0      157.74      206.12     13.28 o 
   5   3   0     6262.43     6356.87     84.08 o 
   6   3   0     4885.27     4743.72    102.46 o 
   7   3   0     2079.07     2076.45     32.70 o 
   8   3   0     2866.63     2883.94     59.00 o 
   9   3   0        0.22       11.03     12.73 o 
  10   3   0      628.09      611.71    133.65 o 
   0   4   0      612.74      549.54     16.06 o 
   1   4   0    10677.01    10754.37     48.60 o 
   2   4   0      887.23      945.91     32.97 o 
   3   4   0     6301.93     7059.19     72.74 o 
   4   4   0     2625.69     2626.25     24.41 o 
   5   4   0      386.83      310.37     23.96 o 
   6   4   0      103.03       93.07     12.00 o 
   7   4   0      611.16      616.35     24.54 o 
   8   4   0      164.58      153.09     42.79 o 
   9   4   0       60.86       52.66     26.21 o 
  10   4   0      148.34      204.86     79.94 o 
   1   5   0     4314.82     4571.79     27.92 o 
   2   5   0     3661.40     4008.85     64.24 o 
   3   5   0    11858.90    11864.70    162.44 o 
   4   5   0      747.24      726.18     69.11 o 
   5   5   0     5977.75     5559.36    202.26 o 
   6   5   0      255.44      244.11      9.24 o 
   7   5   0        4.68       11.67     10.02 o 
   8   5   0     1889.08     2047.80     99.68 o 
   9   5   0     1073.97     1088.92    215.77 o 
   0   6   0     6576.76     6835.11     74.98 o 
   1   6   0    19506.77    20175.67    150.41 o 
   2   6   0     5873.94     6027.82     43.18 o 
   3   6   0     2169.95     2053.00     40.95 o 
   4   6   0     1699.15     1828.89     47.59 o 
   5   6   0       26.68       39.50     19.16 o 
   6   6   0      315.67      346.10     94.97 o 
   7   6   0     1211.34     1295.31    245.24 o 
   8   6   0       29.05       21.52     26.56 o 
   9   6   0      373.21      351.68     89.50 o 
   1   7   0       56.15      101.14     14.41 o 
   2   7   0     4010.26     3880.55     46.55 o 
   3   7   0      695.04      652.60     39.60 o 
   4   7   0     5224.12     5325.02     88.07 o 
   5   7   0      348.58      405.54    135.30 o 
   6   7   0     2172.63     2448.17    105.17 o 
   7   7   0      631.12      577.67    116.60 o 
   8   7   0       96.49       69.57     53.17 o 
   0   8   0     6971.51     6894.34    115.50 o 
   1   8   0       63.11       64.54     10.20 o 
   2   8   0      595.70      559.08     14.06 o 
   3   8   0     1265.32     1201.26     37.09 o 
   4   8   0     1259.38     1188.90     59.32 o 
   5   8   0     1211.27     1190.48    232.11 o 
   6   8   0       59.54       52.37     36.03 o 
   7   8   0      203.57      168.29     47.39 o 
   8   8   0        0.50       28.49     27.71 o 
   1   9   0     1322.10     1299.09     21.51 o 
   2   9   0     5246.11     5169.94     49.13 o 
   3   9   0      609.67      534.82    114.70 o 
   4   9   0     7269.42     6946.21    226.02 o 
   5   9   0      414.60      369.94     81.82 o 
   6   9   0       72.90      108.11     69.32 o 
   7   9   0      200.03      188.06     68.65 o 
   0  10   0      189.41      182.39     22.60 o 
   1  10   0     4355.35     4447.91     75.61 o 
   2  10   0       68.38       50.95      9.84 o 
   3  10   0     1822.42     1945.72     87.71 o 
   4  10   0      294.35      295.12    113.17 o 
   5  10   0       44.47       59.33     44.33 o 
   6  10   0      673.39      591.98    130.78 o 
   1  11   0      128.83      104.77     17.57 o 
   2  11   0     1322.40     1295.52     68.62 o 
   3  11   0       56.33       61.16     33.33 o 
   4  11   0     1649.41     1590.18     69.55 o 
   5  11   0       17.32       -0.52     36.75 o 
   0  12   0      977.91      952.12     46.02 o 
   1  12   0      996.34     1100.95     48.43 o 
   2  12   0      479.36      400.34    114.59 o 
   3  12   0      621.79      573.52     46.81 o 
 -10   1   1     1892.21     1918.72     47.37 o 
  -9   1   1     1321.91     1157.93     39.24 o 
  -8   1   1      539.23      461.90     41.24 o 
  -7   1   1     7904.79     8216.64     92.20 o 
  -6   1   1       64.29       80.66     11.73 o 
  -5   1   1    15156.59    15172.63    176.04 o 
  -4   1   1      752.44      760.16     28.95 o 
  -3   1   1     8024.03     7575.95     46.16 o 
  -2   1   1    16837.29    17077.79     98.89 o 
   1   1   1     4892.82     4798.77     50.69 o 
   2   1   1      257.99      268.48      7.83 o 
   3   1   1     8319.73     7925.54     46.53 o 
   4   1   1      888.55      702.60     18.86 o 
   5   1   1     2522.65     2709.69     31.27 o 
   6   1   1     7327.05     7333.59     85.57 o 
   7   1   1        5.08        3.27      8.71 o 
   8   1   1     6544.40     6704.06     85.83 o 
   9   1   1      622.75      650.17     74.68 o 
  10   1   1      179.68      174.38     42.09 o 
 -10   2   1      127.92      149.54     35.40 o 
  -9   2   1        0.20       16.27      6.94 o 
  -8   2   1      125.32      121.52     23.96 o 
  -7   2   1     2790.71     2913.16     38.52 o 
  -6   2   1       87.33      103.17     14.80 o 
  -5   2   1     2159.31     2211.45     26.12 o 
  -4   2   1     3384.03     3583.99     32.72 o 
  -3   2   1     5669.94     5614.44     54.63 o 
  -2   2   1    32401.20    28828.68    920.31 o 
  -1   2   1       43.03       66.36      5.17 o 
   0   2   1    12493.15    12907.34    103.52 o 
   1   2   1    13536.81    13606.98    147.44 o 
   2   2   1     2470.65     2366.37     15.94 o 
   3   2   1    11988.27    12199.31     44.39 o 
   4   2   1     2700.57     2931.36     37.62 o 
   5   2   1      886.75      760.91     15.39 o 
   6   2   1      109.96      104.07     16.33 o 
   7   2   1     1809.55     1754.44     31.76 o 
   8   2   1       29.72       29.24     11.69 o 
   9   2   1      896.97      954.91    101.90 o 
  10   2   1        7.84       24.98     17.21 o 
 -10   3   1      546.30      507.00    163.18 o 
  -9   3   1      177.80      168.22     42.58 o 
  -8   3   1      102.92      104.88     21.75 o 
  -7   3   1       43.67       49.26      9.93 o 
  -6   3   1     7607.27     7902.03     88.40 o 
  -5   3   1     1542.26     1341.19     19.63 o 
  -4   3   1    11985.49    12593.68     70.64 o 
  -3   3   1     2735.31     2728.17     12.82 o 
  -2   3   1     2690.07     2680.48     32.32 o 
  -1   3   1      197.52      233.51      9.79 o 
   0   3   1     9991.02     9802.08     43.58 o 
   1   3   1    19126.97    18736.56     74.93 o 
   2   3   1    13700.05    13833.77    131.70 o 
   3   3   1      400.91      345.54     12.00 o 
   4   3   1       10.78       34.44      7.21 o 
   5   3   1      947.33      937.35     23.93 o 
   6   3   1     4750.38     4868.27     55.87 o 
   7   3   1      133.97      124.88     23.79 o 
   8   3   1      282.46      288.60     18.66 o 
   9   3   1      113.10       99.82     25.85 o 
  10   3   1       20.23       18.91     20.59 o 
 -10   4   1      866.00      922.04     69.83 o 
  -9   4   1      564.52      606.45    125.87 o 
  -8   4   1     1899.17     2026.90     50.84 o 
  -7   4   1      134.62      115.57     21.37 o 
  -6   4   1      124.62      125.11     13.39 o 
  -5   4   1       22.09       30.17      7.74 o 
  -4   4   1     3906.68     3145.76    126.83 o 
  -3   4   1     1491.54     1730.65     32.88 o 
  -2   4   1     8579.33     7916.31     55.61 o 
  -1   4   1     2326.67     2360.16     18.64 o 
   0   4   1    15254.29    15130.96     65.50 o 
   1   4   1     6604.64     6742.16     34.68 o 
   2   4   1     2978.30     2936.78    100.02 o 
   3   4   1     9939.53    10392.71     68.82 o 
   4   4   1      478.26      524.37     13.89 o 
   5   4   1     5411.27     5538.55     39.27 o 
   6   4   1     4311.50     4348.88     53.99 o 
   7   4   1      493.91      497.71     21.43 o 
   8   4   1       67.08       69.19     22.09 o 
   9   4   1      683.00      821.11    104.54 o 
  -9   5   1      318.68      295.37     63.29 o 
  -8   5   1     2874.31     3012.27    124.16 o 
  -7   5   1       11.06       17.77     11.55 o 
  -6   5   1     4578.81     4858.29    134.04 o 
  -5   5   1     1358.92     1199.13     37.73 o 
  -4   5   1     3334.75     3296.02     66.27 o 
  -3   5   1     1743.86     1589.82     43.30 o 
  -2   5   1      683.33      779.90     19.63 o 
  -1   5   1     1577.49     1579.07     18.76 o 
   0   5   1      415.06      442.16     15.14 o 
   1   5   1      259.41      244.05     16.90 o 
   2   5   1     2346.84     2426.65     25.22 o 
   3   5   1      379.58      348.60     52.86 o 
   4   5   1     4788.42     4896.86     80.76 o 
   5   5   1      235.20      200.35     64.62 o 
   6   5   1     1193.44     1125.47     51.31 o 
   7   5   1     3443.38     3681.57     67.80 o 
   8   5   1        0.31       40.12     38.91 o 
   9   5   1     1225.37     1305.08     76.22 o 
  -9   6   1      189.18      144.02     94.42 o 
  -8   6   1      744.48      795.23     97.75 o 
  -7   6   1      986.36      892.47     60.28 o 
  -6   6   1     1311.85     1277.05    250.40 o 
  -5   6   1      386.81      382.93     68.40 o 
  -4   6   1      980.34      959.19     59.14 o 
  -3   6   1     1818.33     1675.82     54.20 o 
  -2   6   1    11145.48    10720.12     67.61 o 
  -1   6   1     5851.36     5987.85    107.04 o 
   0   6   1     2789.00     2678.32     29.10 o 
   1   6   1     2579.00     2762.09     28.42 o 
   2   6   1     4103.32     4221.45     49.66 o 
   3   6   1     5385.68     5358.27     95.65 o 
   4   6   1     6038.13     6113.89    168.91 o 
   5   6   1     2743.64     2948.61     93.99 o 
   6   6   1       45.01       36.75     30.77 o 
   7   6   1        3.86       -8.78     41.43 o 
   8   6   1      369.79      436.05     94.98 o 
   9   6   1      301.35      312.06    141.34 o 
  -9   7   1        5.22       28.81     30.14 o 
  -8   7   1      325.48      307.70     97.81 o 
  -7   7   1     2085.20     2179.99    106.45 o 
  -6   7   1      756.02      787.89    200.40 o 
  -5   7   1     2184.30     2167.57     92.71 o 
  -4   7   1     2088.08     2005.32     57.94 o 
  -3   7   1     1389.59     1485.62     39.55 o 
  -2   7   1     3798.20     3801.33     38.41 o 
  -1   7   1      286.19      266.27     26.56 o 
   0   7   1        4.25       11.46      6.99 o 
   1   7   1      118.29       94.37     12.61 o 
   2   7   1     2607.98     2459.35     34.37 o 
   3   7   1     1128.75     1128.81     45.30 o 
   4   7   1      787.12      827.47     53.92 o 
   5   7   1     3142.66     3192.97     98.82 o 
   6   7   1      801.12      919.48    152.45 o 
   7   7   1      572.11      560.68     53.97 o 
   8   7   1      421.04      497.70    147.82 o 
  -8   8   1     1935.28     2165.22     96.82 o 
  -7   8   1      527.71      589.85    149.14 o 
  -6   8   1      482.90      391.81    103.86 o 
  -5   8   1     1190.14      991.83    103.36 o 
  -4   8   1        1.06       20.98     30.58 o 
  -3   8   1    10129.28    10433.36    150.35 o 
  -2   8   1       35.10       35.16      6.99 o 
  -1   8   1     7644.10     8018.39     85.71 o 
   0   8   1      833.59      781.41     24.22 o 
   1   8   1     2073.51     2051.21     28.95 o 
   2   8   1     4146.22     4042.21     90.62 o 
   3   8   1        6.34       17.35     18.64 o 
   4   8   1     2066.74     2174.44    107.36 o 
   5   8   1     1371.96     1448.97     83.67 o 
   6   8   1      597.88      656.16    147.26 o 
   7   8   1      272.95      284.35     85.42 o 
   8   8   1      270.57      234.69     67.97 o 
  -7   9   1      159.32      148.93     61.55 o 
  -6   9   1     1270.27     1052.18    276.48 o 
  -5   9   1      583.62      553.75    112.38 o 
  -4   9   1     1073.15     1142.41     67.09 o 
  -3   9   1       12.68       28.76     17.71 o 
  -2   9   1        7.06        8.87      5.35 o 
  -1   9   1      180.03      151.35     21.06 o 
   0   9   1      262.70      248.15     23.11 o 
   1   9   1      174.70      192.62     16.82 o 
   2   9   1      725.94      736.56     18.35 o 
   3   9   1       94.47      124.51     37.18 o 
   4   9   1       17.31        9.32     33.23 o 
   5   9   1        7.68       27.63     18.73 o 
   6   9   1      820.32      853.91    118.37 o 
   7   9   1       12.37       17.51     24.21 o 
  -6  10   1       32.25       10.22     28.41 o 
  -5  10   1     1106.46     1028.23    166.24 o 
  -4  10   1       24.40       22.95     20.78 o 
  -3  10   1      961.76      987.36    167.09 o 
  -2  10   1      468.40      516.13     29.67 o 
  -1  10   1     3239.45     3467.92     60.22 o 
   0  10   1     1004.53      939.40     25.31 o 
   1  10   1     1394.29     1384.22     40.52 o 
   2  10   1     2015.22     2071.72     56.33 o 
   3  10   1      314.01      271.20     71.75 o 
   4  10   1     3193.34     3399.39    137.28 o 
   5  10   1      141.30      157.97     57.18 o 
   6  10   1      659.00      708.01    151.20 o 
  -4  11   1     2650.81     2613.84     81.68 o 
  -3  11   1       41.17       45.13     46.18 o 
  -2  11   1      628.20      555.74    173.71 o 
  -1  11   1      386.95      349.87     45.66 o 
   0  11   1      355.61      289.42     35.48 o 
   1  11   1     1498.96     1453.10     95.57 o 
   2  11   1     1988.01     1902.80    100.68 o 
   3  11   1        1.48        4.93     19.79 o 
   4  11   1      227.97      240.45    106.68 o 
   5  11   1     1493.96     1524.23    107.88 o 
  -3  12   1      576.87      363.86    137.05 o 
  -2  12   1      113.98      104.08     46.44 o 
  -1  12   1       69.60       68.33     23.97 o 
   0  12   1      566.92      426.36     76.57 o 
   1  12   1      110.36       77.19     42.07 o 
   2  12   1      166.47      110.64     72.73 o 
   3  12   1       86.58       74.12     25.65 o 
 -10   0   2      890.72      792.18    155.02 o 
  -9   0   2      308.93      294.37    101.75 o 
  -8   0   2     2453.38     2549.33     49.61 o 
  -7   0   2      228.11      204.98     29.60 o 
  -6   0   2       49.55       61.26     18.96 o 
  -5   0   2      323.05      308.25     23.82 o 
  -4   0   2    25472.07    24901.86    139.53 o 
  -3   0   2     1631.79     1487.34     35.49 o 
   2   0   2    19030.58    19094.20    156.96 o 
   3   0   2    71933.02    69389.63   2206.35 o 
   4   0   2      304.33      363.55     23.43 o 
   5   0   2      122.08      132.78     27.01 o 
   6   0   2      317.58      338.77     54.28 o 
   7   0   2     5596.73     5781.05     79.37 o 
   8   0   2      690.06      697.32     31.80 o 
   9   0   2     1906.81     2047.99    146.36 o 
  10   0   2      578.44      507.40    132.25 o 
 -10   1   2       23.22       14.77     21.70 o 
  -9   1   2     2384.11     2323.37    106.06 o 
  -8   1   2      497.88      473.65     41.80 o 
  -7   1   2     8471.98     8529.23    100.20 o 
  -6   1   2      304.05      293.63     29.55 o 
  -5   1   2      286.93      248.56     23.01 o 
  -4   1   2     3078.82     3042.97     51.61 o 
  -3   1   2       15.23       17.45      4.19 o 
  -2   1   2      305.34      282.89      7.56 o 
  -1   1   2     1492.53     1368.29     35.93 o 
   1   1   2    26568.47    25353.10    192.79 o 
   2   1   2      363.09      348.59     10.82 o 
   3   1   2     1329.80     1234.49     21.32 o 
   4   1   2     1410.36     1724.88     25.51 o 
   5   1   2     2590.23     2587.14     37.65 o 
   6   1   2      858.25      838.87     19.48 o 
   7   1   2      328.14      304.41     41.10 o 
   8   1   2      683.30      701.39     33.32 o 
   9   1   2       84.23       78.72     20.77 o 
  10   1   2       13.96       32.62     15.21 o 
 -10   2   2     2438.43     2479.63     76.32 o 
  -9   2   2      596.49      536.07     30.07 o 
  -8   2   2       72.00       51.80     11.44 o 
  -7   2   2      906.47      945.46     28.34 o 
  -6   2   2     3634.51     3620.13     39.74 o 
  -5   2   2     4797.43     4756.29     40.98 o 
  -4   2   2    16182.62    15800.50    111.78 o 
  -3   2   2      132.35      137.53      9.95 o 
  -2   2   2    28717.10    23558.75    196.91 o 
  -1   2   2      661.53      530.84     12.79 o 
   0   2   2      254.26      319.33      7.76 o 
   1   2   2     6961.17     6636.43     35.25 o 
   2   2   2     2042.69     2090.30     36.73 o 
   3   2   2     4143.90     4030.13     41.87 o 
   4   2   2     1184.64     1193.66     16.01 o 
   5   2   2     4511.95     4685.71     57.06 o 
   6   2   2       67.76       65.75     11.33 o 
   7   2   2      641.41      626.31     35.90 o 
   8   2   2      495.68      459.87     40.42 o 
   9   2   2     2379.74     2508.43     84.04 o 
  10   2   2     1140.42     1079.31     43.09 o 
 -10   3   2      181.71      199.38     43.52 o 
  -9   3   2      602.79      723.75     40.65 o 
  -8   3   2       16.64        8.29      9.55 o 
  -7   3   2     4722.49     4975.74     62.05 o 
  -6   3   2      112.06      140.72     21.88 o 
  -5   3   2    13184.83    13327.05    130.46 o 
  -4   3   2     2042.51     2065.09     25.58 o 
  -3   3   2     1908.01     1946.59     20.17 o 
  -2   3   2     7780.46     7376.80     40.78 o 
  -1   3   2     9420.34     9343.35     56.54 o 
   0   3   2     3036.76     2910.04     32.33 o 
   1   3   2     6515.08     6432.85     32.63 o 
   2   3   2     3092.43     3051.48     24.02 o 
   3   3   2     3705.03     3842.61     22.15 o 
   4   3   2    16254.69    15826.57    103.20 o 
   5   3   2       92.18      107.78     15.74 o 
   6   3   2     3335.91     3494.10     48.66 o 
   7   3   2      449.59      398.14     39.18 o 
   8   3   2       78.67       77.83     17.53 o 
   9   3   2      277.50      285.01     39.54 o 
 -10   4   2      109.69      117.07     30.97 o 
  -9   4   2      330.76      292.87    117.85 o 
  -8   4   2       61.26       44.67     10.66 o 
  -7   4   2       19.61       31.97     11.07 o 
  -6   4   2        9.61       12.52      4.27 o 
  -5   4   2     1993.58     1943.67     28.00 o 
  -4   4   2     1890.17     1932.94     99.90 o 
  -3   4   2      488.16      329.36     44.47 o 
  -2   4   2      816.92      833.24     35.65 o 
  -1   4   2     1112.94     1110.69     19.17 o 
   0   4   2     5092.59     4980.60     30.55 o 
   1   4   2      513.58      469.41     12.76 o 
   2   4   2    15268.99    15425.94    115.63 o 
   3   4   2     1593.32     1535.01     18.12 o 
   4   4   2     2333.17     2277.47     32.28 o 
   5   4   2      229.40      215.57     15.59 o 
   6   4   2       23.40       24.24      9.05 o 
   7   4   2      236.82      206.78     22.19 o 
   8   4   2      976.80     1066.14     81.81 o 
   9   4   2        2.03      -11.34     38.45 o 
 -10   5   2      247.61      171.90     66.26 o 
  -9   5   2     1391.21     1420.99    190.27 o 
  -8   5   2      215.35      194.87     22.21 o 
  -7   5   2     5430.54     5667.66    145.04 o 
  -6   5   2      348.21      481.39    116.05 o 
  -5   5   2     2817.06     2870.53     61.18 o 
  -4   5   2      884.93      899.91     48.86 o 
  -3   5   2     1334.10     1302.60     35.87 o 
  -2   5   2    12324.63    12738.16    105.03 o 
  -1   5   2     7632.17     8192.54     35.24 o 
   0   5   2     3088.51     3128.13     29.48 o 
   1   5   2     2172.43     2179.60     26.88 o 
   2   5   2      880.24      897.04     14.20 o 
   3   5   2      328.42      306.75     18.88 o 
   4   5   2     7876.84     7752.62    114.49 o 
   5   5   2      601.02      602.56     27.00 o 
   6   5   2     3956.68     3875.77     78.85 o 
   7   5   2        2.51        4.62      4.59 o 
   8   5   2      187.48      227.57    104.13 o 
   9   5   2      125.19      159.21     49.44 o 
  -9   6   2      428.71      425.80    140.87 o 
  -8   6   2      183.54      164.11     43.20 o 
  -7   6   2        3.17      -14.85     34.46 o 
  -6   6   2       49.67       75.04     27.83 o 
  -5   6   2     2351.52     2182.53     51.13 o 
  -4   6   2      194.61      208.76     38.21 o 
  -3   6   2     5383.48     5594.31    186.24 o 
  -2   6   2     4914.52     4856.98     50.82 o 
  -1   6   2     6164.65     6313.53     48.47 o 
   0   6   2     8309.39     8408.05     66.84 o 
   1   6   2     3429.62     3410.05     31.67 o 
   2   6   2     2839.27     2747.49     35.16 o 
   3   6   2     1061.29     1113.26     46.64 o 
   4   6   2      825.80      797.07     79.31 o 
   5   6   2      359.26      445.36    145.15 o 
   6   6   2      499.84      701.49    170.51 o 
   7   6   2       82.10      115.53     51.00 o 
   8   6   2      483.99      527.86     74.92 o 
   9   6   2       95.34      129.47     44.43 o 
  -9   7   2      584.10      527.86    241.60 o 
  -8   7   2     3658.94     4083.02    124.37 o 
  -7   7   2      754.68      837.87    166.15 o 
  -6   7   2     4911.43     5008.50    163.81 o 
  -5   7   2      152.40      141.56     38.70 o 
  -4   7   2      376.68      319.18     59.67 o 
  -3   7   2     2222.53     2215.97     54.54 o 
  -2   7   2     1914.78     2001.46     37.85 o 
  -1   7   2     2099.68     2075.95     22.42 o 
   0   7   2     9595.96     9760.52     78.72 o 
   1   7   2      427.16      409.90     16.30 o 
   2   7   2     1686.36     1677.79     34.55 o 
   3   7   2      583.85      520.38     80.39 o 
   4   7   2       82.57       68.37     32.97 o 
   5   7   2     1739.80     1842.80     88.53 o 
   6   7   2     1389.86     1393.68     78.18 o 
   7   7   2     1850.05     1843.91    161.75 o 
   8   7   2      692.12      645.78    190.63 o 
  -8   8   2      125.53      122.16     50.59 o 
  -7   8   2      141.37      159.52     59.88 o 
  -6   8   2      962.53      817.08    170.71 o 
  -5   8   2        1.03       19.30     30.82 o 
  -4   8   2     3373.38     3355.87     89.90 o 
  -3   8   2      592.64      567.63     73.86 o 
  -2   8   2     5085.07     5072.01     56.12 o 
  -1   8   2       28.04       31.94      5.88 o 
   0   8   2     1051.87      975.50     22.36 o 
   1   8   2     2602.66     2535.94     36.25 o 
   2   8   2      164.46      138.13     17.67 o 
   3   8   2     1185.69     1030.56     84.82 o 
   4   8   2      120.36       78.07     44.94 o 
   5   8   2      155.98      143.51     40.93 o 
   6   8   2      710.74      687.57    150.69 o 
   7   8   2      769.78      847.15     95.90 o 
  -7   9   2      458.43      464.27    148.95 o 
  -6   9   2     5350.72     5263.63    192.56 o 
  -5   9   2      116.57      131.79     39.10 o 
  -4   9   2     2083.52     2047.81     93.13 o 
  -3   9   2     1392.18     1367.42     66.13 o 
  -2   9   2      497.58      478.05     16.59 o 
  -1   9   2     4175.01     4149.15     50.04 o 
   0   9   2     5917.92     5987.71     62.85 o 
   1   9   2      212.59      207.48     20.39 o 
   2   9   2     3066.16     3031.80     39.51 o 
   3   9   2     1957.11     1997.64     87.26 o 
   4   9   2      203.09      243.07     93.74 o 
   5   9   2     4654.29     5330.88    209.13 o 
   6   9   2        1.52       22.39     24.47 o 
   7   9   2     2235.59     2556.90    109.01 o 
  -6  10   2      609.28      468.91    188.36 o 
  -5  10   2      360.87      392.01    131.24 o 
  -4  10   2      372.00      397.69    157.38 o 
  -3  10   2      426.03      336.87     73.95 o 
  -2  10   2      209.44      183.25     19.91 o 
  -1  10   2      116.86      118.19     14.05 o 
   0  10   2     1279.31     1351.20     28.31 o 
   1  10   2      270.95      240.21     26.70 o 
   2  10   2     2333.92     2329.18     34.78 o 
   3  10   2        6.27       15.20     20.19 o 
   4  10   2      377.88      373.98    126.02 o 
   5  10   2      273.12      258.36     62.03 o 
   6  10   2        3.52       35.10     38.14 o 
  -5  11   2      504.43      471.39    116.45 o 
  -4  11   2       19.83       14.14     34.10 o 
  -3  11   2      765.81      843.91     54.64 o 
  -2  11   2      261.70      231.47     35.68 o 
  -1  11   2      215.08      158.00     24.53 o 
   0  11   2       18.86       14.41      6.01 o 
   1  11   2       18.30       38.82     11.05 o 
   2  11   2       44.35       62.94     38.90 o 
   3  11   2      765.81      743.90     85.66 o 
   4  11   2      157.33      124.19     70.20 o 
   5  11   2      728.81      518.51    224.99 o 
  -3  12   2     3635.72     3683.95    108.73 o 
  -2  12   2        9.62       19.92     24.13 o 
  -1  12   2     3502.15     3438.58    125.63 o 
   0  12   2     3737.53     3896.51     75.23 o 
   1  12   2      703.41      680.40     44.38 o 
   2  12   2     3564.09     3583.71     88.50 o 
   3  12   2      585.92      415.85    140.49 o 
 -10   1   3      582.83      551.99     83.35 o 
  -9   1   3     1940.00     2029.01     44.96 o 
  -8   1   3     3099.64     2986.52     71.68 o 
  -7   1   3     2354.37     2277.39     52.02 o 
  -6   1   3     2854.84     2757.49     39.62 o 
  -5   1   3       32.57       50.43      9.72 o 
  -4   1   3    24811.17    24739.92    152.56 o 
  -3   1   3     2937.77     2979.33     38.66 o 
  -2   1   3    16481.49    17268.88    125.94 o 
  -1   1   3       48.62       94.02     17.83 o 
   0   1   3      394.17      352.95     18.42 o 
   1   1   3     2049.29     1947.85     34.64 o 
   2   1   3    26599.46    26360.27    594.49 o 
   3   1   3      495.00      656.17     16.09 o 
   4   1   3    22717.66    22984.07    159.78 o 
   5   1   3      738.11      827.41     17.10 o 
   6   1   3     4491.46     4473.66     52.28 o 
   7   1   3     1093.09     1092.96     22.66 o 
   8   1   3       62.52       49.30      9.61 o 
   9   1   3      876.20      840.53     79.54 o 
  10   1   3      285.12      217.77     59.18 o 
 -10   2   3      338.10      352.11     64.24 o 
  -9   2   3      627.37      630.42     33.02 o 
  -8   2   3      155.53      148.55     23.68 o 
  -7   2   3      354.43      342.10     33.64 o 
  -6   2   3      252.36      248.33     22.63 o 
  -5   2   3      656.84      625.90     22.12 o 
  -4   2   3    10092.73    10176.37    212.60 o 
  -3   2   3     3304.51     3210.99     48.74 o 
  -2   2   3      271.18      326.24      8.77 o 
  -1   2   3    17447.17    17376.45    147.77 o 
   0   2   3       15.57       39.86      5.64 o 
   1   2   3    22796.24    23104.61    602.60 o 
   2   2   3        8.01       11.79      3.84 o 
   3   2   3      820.83      784.19     41.82 o 
   4   2   3      771.01      844.88     18.23 o 
   5   2   3     1113.22     1127.96     21.48 o 
   6   2   3     1068.68     1105.77     28.58 o 
   7   2   3     1933.11     2026.53     42.20 o 
   8   2   3       38.29       50.24     21.72 o 
   9   2   3      221.18      182.69     50.67 o 
 -10   3   3      497.59      388.42    139.97 o 
  -9   3   3      579.12      539.77     58.52 o 
  -8   3   3       34.33       30.39     14.06 o 
  -7   3   3      200.83      189.20     29.48 o 
  -6   3   3       72.93       81.97     12.31 o 
  -5   3   3      210.05      215.08     11.80 o 
  -4   3   3     5411.99     5771.61     38.29 o 
  -2   3   3     3787.36     3690.04     36.31 o 
  -1   3   3     6712.40     6672.52     33.97 o 
   0   3   3      476.49      408.07     12.33 o 
   1   3   3     1282.38     1357.03     21.47 o 
   2   3   3     4201.54     4279.36     22.77 o 
   3   3   3     6317.93     6291.11     66.81 o 
   4   3   3     5513.69     5590.69     44.53 o 
   5   3   3     1871.16     1835.76     23.92 o 
   6   3   3      146.56      168.86     21.98 o 
   7   3   3      161.86      163.73     39.92 o 
   8   3   3      728.33      696.33     48.39 o 
   9   3   3      770.93      723.54     79.99 o 
 -10   4   3      673.97      556.27    172.84 o 
  -9   4   3       56.36       60.16     18.09 o 
  -8   4   3      171.11      151.41     25.74 o 
  -7   4   3     1756.54     1769.55     24.93 o 
  -6   4   3     8399.93     8538.48     98.15 o 
  -5   4   3      683.18      687.54     15.10 o 
  -4   4   3     2194.72     2066.85     38.37 o 
  -3   4   3     7704.47     7697.88     60.85 o 
  -2   4   3     4743.27     4957.74     26.58 o 
  -1   4   3    10900.76    10773.44     52.34 o 
   0   4   3     3637.72     3702.82     27.58 o 
   1   4   3    10919.58    10967.05     60.26 o 
   2   4   3      186.78      167.87     16.77 o 
   3   4   3     2952.26     3083.73     26.64 o 
   4   4   3      793.36      782.13     35.01 o 
   5   4   3      458.57      487.99     23.80 o 
   6   4   3       82.66       91.32     18.65 o 
   7   4   3     2172.46     2126.34     47.09 o 
   8   4   3       13.46       30.93     16.44 o 
   9   4   3     1679.69     1813.87    256.06 o 
 -10   5   3      563.44      484.45    109.50 o 
  -9   5   3      349.47      341.51     99.72 o 
  -8   5   3     1998.89     2047.49     45.24 o 
  -7   5   3      330.88      330.99     11.65 o 
  -6   5   3      227.81      272.52     53.47 o 
  -5   5   3     6832.04     6437.98    125.27 o 
  -4   5   3       36.40       60.01     13.78 o 
  -3   5   3     2848.26     2880.76     48.51 o 
  -2   5   3      457.22      484.17     10.23 o 
  -1   5   3      239.14      250.86     17.33 o 
   0   5   3      419.08      509.44     15.69 o 
   1   5   3     1168.52     1025.45     20.24 o 
   2   5   3     1809.83     1773.44     21.08 o 
   3   5   3     2695.16     2579.33     33.33 o 
   4   5   3      726.90      720.19     23.52 o 
   5   5   3     2227.57     2191.83     37.24 o 
   6   5   3      212.81      200.80     19.70 o 
   7   5   3     1135.45     1155.12     36.79 o 
   8   5   3      138.27      133.87     47.54 o 
   9   5   3       22.53       27.85     20.57 o 
  -9   6   3       19.91       28.62     28.30 o 
  -8   6   3      303.78      361.43     79.29 o 
  -7   6   3      512.02      586.16    118.09 o 
  -6   6   3     1328.79     1355.80    222.00 o 
  -5   6   3     1838.78     1679.65     52.75 o 
  -4   6   3     3187.68     3030.77     65.16 o 
  -3   6   3      955.98      881.95     27.84 o 
  -2   6   3       88.91      126.05     13.73 o 
  -1   6   3     3570.34     3489.77     33.11 o 
   0   6   3     8395.09     8445.10     84.60 o 
   1   6   3    16978.67    17963.72    111.19 o 
   2   6   3      338.43      275.65     22.21 o 
   3   6   3      494.84      508.50     15.38 o 
   4   6   3        5.20      -12.42     32.95 o 
   5   6   3     3559.91     3727.64     98.11 o 
   6   6   3     3536.12     3880.65    157.35 o 
   7   6   3     1260.33     1328.55    209.11 o 
   8   6   3      303.97      271.80     72.34 o 
  -9   7   3      971.80      942.58    231.11 o 
  -8   7   3       18.32       18.08     31.81 o 
  -7   7   3      983.62     1098.92    172.51 o 
  -6   7   3     1021.51     1228.57    149.35 o 
  -5   7   3      336.03      398.17     74.66 o 
  -4   7   3     2639.29     2522.82     57.22 o 
  -3   7   3      541.49      552.59     30.71 o 
  -2   7   3       35.35       41.47      8.37 o 
  -1   7   3      461.43      461.82     17.39 o 
   0   7   3     3212.21     3158.43     32.83 o 
   1   7   3      855.42      887.87     18.08 o 
   2   7   3      921.11      925.71     14.56 o 
   3   7   3     5222.75     5128.42    102.14 o 
   4   7   3     2602.93     2733.21     83.71 o 
   5   7   3     5213.49     5319.87    165.02 o 
   6   7   3     1883.30     2028.11    103.38 o 
   7   7   3      263.40      318.10    111.53 o 
   8   7   3      535.18      389.34    144.20 o 
  -8   8   3     1260.52     1323.06    113.91 o 
  -7   8   3     1816.76     1872.77     99.60 o 
  -6   8   3     1942.10     1821.65    112.23 o 
  -5   8   3     4164.42     4382.93    141.32 o 
  -4   8   3      594.00      582.71    149.34 o 
  -3   8   3      581.05      578.38     30.18 o 
  -2   8   3     8873.81     8928.85     93.48 o 
  -1   8   3       90.98       92.62     11.27 o 
   0   8   3    11681.42    11963.06    124.99 o 
   1   8   3       58.10       64.07     10.44 o 
   2   8   3     3243.20     3292.23     42.85 o 
   4   8   3      298.68      343.45    118.47 o 
   5   8   3      209.81      299.93     48.17 o 
   6   8   3      949.74     1058.45     92.24 o 
   7   8   3      162.86      182.54     68.67 o 
  -7   9   3      612.55      559.07     52.52 o 
  -6   9   3       32.85       44.29     28.64 o 
  -5   9   3       70.17       21.35     31.12 o 
  -4   9   3      258.68      246.94     86.12 o 
  -3   9   3      756.67      710.36     12.22 o 
  -2   9   3      105.51       99.88     16.28 o 
  -1   9   3      830.08      842.70     20.61 o 
   0   9   3       12.11       10.93      5.00 o 
   1   9   3      148.92      128.24     19.72 o 
   2   9   3      482.50      462.93     19.60 o 
   3   9   3      537.76      571.33    124.45 o 
   4   9   3      200.99      224.85     70.37 o 
   5   9   3       92.50       83.13     46.00 o 
   6   9   3      251.28      266.47     70.64 o 
   7   9   3       18.95       47.93     38.68 o 
  -7  10   3      818.59      741.97    237.06 o 
  -6  10   3      268.80      263.18     89.22 o 
  -5  10   3      543.90      542.41    155.32 o 
  -4  10   3      107.99      114.80     45.93 o 
  -3  10   3      898.68      915.52     78.17 o 
  -2  10   3     5855.26     6047.14     56.89 o 
  -1  10   3     1780.47     1778.09     34.55 o 
   0  10   3     4679.12     4918.41     76.32 o 
   1  10   3        4.75       13.03      5.84 o 
   2  10   3     2984.05     3109.33     52.23 o 
   3  10   3      467.69      437.63    104.70 o 
   4  10   3       25.57       71.54     46.67 o 
   5  10   3       26.67       15.28     19.72 o 
   6  10   3      621.11      599.88     60.95 o 
  -5  11   3      499.92      409.99    100.33 o 
  -4  11   3       51.11       39.40     26.03 o 
  -3  11   3     1989.55     1958.73     72.87 o 
  -2  11   3      550.57      508.42     54.67 o 
  -1  11   3      732.38      643.77     37.34 o 
   0  11   3      355.14      323.59     36.93 o 
   1  11   3     1711.40     1705.89     54.41 o 
   2  11   3       10.92       17.80     25.03 o 
   3  11   3     2571.71     2444.07    146.38 o 
   4  11   3       81.92       93.36     35.23 o 
  -4  12   3       72.00       37.64     25.88 o 
  -3  12   3       36.47       41.94     25.57 o 
  -2  12   3       19.71       12.57     16.57 o 
  -1  12   3       84.95       73.44     34.50 o 
   0  12   3     2071.81     2033.04     74.29 o 
   1  12   3       13.69        8.47     16.20 o 
   2  12   3      126.00      124.30     47.04 o 
   3  12   3      114.26       86.28     33.31 o 
 -11   0   4      261.90      195.15     57.42 o 
 -10   0   4       36.77       21.04     15.58 o 
  -9   0   4     5952.54     6111.22    107.34 o 
  -8   0   4      901.54      813.55     41.02 o 
  -7   0   4       29.65       49.66     14.13 o 
  -6   0   4     9416.37     9142.77    145.33 o 
  -5   0   4      107.77      126.03     29.40 o 
  -4   0   4     5867.47     5694.98    116.91 o 
  -3   0   4     9925.76    10634.02     86.09 o 
  -2   0   4    15668.41    15560.89     92.42 o 
  -1   0   4    37820.54    36368.56   1155.71 o 
   0   0   4     3605.01     3307.61     81.21 o 
   2   0   4     9305.11     9131.28    294.80 o 
   3   0   4      126.92      247.66     47.50 o 
   4   0   4    12255.67    11978.12    207.70 o 
   5   0   4     4870.82     4726.01     64.57 o 
   6   0   4     1608.19     1712.86     54.31 o 
   7   0   4      707.37      757.46     28.73 o 
   8   0   4      472.41      508.15    127.68 o 
   9   0   4       16.24       45.88     22.68 o 
 -11   1   4      207.46      198.39     59.50 o 
 -10   1   4       60.90       47.09     19.64 o 
  -9   1   4      913.90      854.50     64.21 o 
  -8   1   4       36.90       47.36     10.15 o 
  -7   1   4       82.41       79.71     12.73 o 
  -6   1   4     3406.01     3333.73     47.11 o 
  -5   1   4      166.98      216.46     24.05 o 
  -4   1   4     5152.41     5205.90     38.84 o 
  -3   1   4      175.17      196.38     12.32 o 
  -2   1   4    13994.83    14461.92    150.69 o 
  -1   1   4     3109.17     3146.71     41.90 o 
   0   1   4     6721.83     6848.92     32.91 o 
   1   1   4     5658.41     5499.49     57.86 o 
   2   1   4     5760.54     5800.68     33.84 o 
   3   1   4     6308.03     6478.80     68.85 o 
   4   1   4     5424.15     6184.97     51.51 o 
   5   1   4      768.36      785.74     21.75 o 
   6   1   4      268.68      276.12     34.73 o 
   7   1   4       13.09       10.28      7.83 o 
   8   1   4       79.65       93.49     20.45 o 
   9   1   4       90.59       93.07     27.19 o 
 -11   2   4       21.66       36.89     23.80 o 
 -10   2   4      270.23      242.50     52.48 o 
  -9   2   4      916.95      948.33     33.11 o 
  -8   2   4     2412.71     2430.56     44.73 o 
  -7   2   4     4303.34     4285.05     53.32 o 
  -6   2   4     1951.29     1867.47     25.35 o 
  -5   2   4     7647.91     8161.51     57.05 o 
  -4   2   4      198.08      222.46     21.27 o 
  -3   2   4    14929.14    14610.43     81.30 o 
  -2   2   4    34982.77    34951.16    787.20 o 
  -1   2   4     1953.00     1742.13     25.21 o 
   0   2   4      355.27      397.19     14.34 o 
   1   2   4     7073.68     7036.11     65.78 o 
   2   2   4     2588.85     2391.50     39.97 o 
   3   2   4      201.98      182.85     22.48 o 
   4   2   4     1875.78     1857.95     23.28 o 
   5   2   4     2409.11     2458.62     38.84 o 
   6   2   4     1845.31     1869.63     32.44 o 
   7   2   4     1010.20     1025.77     27.50 o 
   8   2   4        1.70       13.97      8.07 o 
   9   2   4        4.36       19.45     15.51 o 
 -10   3   4        1.06       13.39      9.21 o 
  -9   3   4     1845.42     1983.23     88.14 o 
  -8   3   4     1250.17     1304.51     32.45 o 
  -7   3   4      934.67      877.87     38.57 o 
  -6   3   4     3924.38     3976.08     35.00 o 
  -5   3   4      111.42      171.59     18.21 o 
  -4   3   4    10920.41    11016.16    128.96 o 
  -3   3   4      659.65      689.27     19.60 o 
  -2   3   4    14906.41    14889.12     86.81 o 
  -1   3   4      129.77      110.72     11.63 o 
   0   3   4     6756.72     6586.29     66.67 o 
   1   3   4      402.71      411.22     12.47 o 
   3   3   4     1127.83     1143.76     16.83 o 
   4   3   4     5960.43     5971.02     76.32 o 
   5   3   4     7561.19     7434.83     87.87 o 
   6   3   4      954.57      985.53     26.33 o 
   7   3   4     9191.20     9219.58    159.11 o 
   8   3   4      658.79      586.20     40.63 o 
   9   3   4     1233.03     1152.72     47.04 o 
 -10   4   4      484.12      394.22    103.78 o 
  -9   4   4      423.23      408.02     56.37 o 
  -8   4   4     1210.90     1274.23     33.33 o 
  -7   4   4      403.99      410.75     30.87 o 
  -6   4   4      778.51      771.39     34.47 o 
  -5   4   4      226.47      191.79     10.49 o 
  -4   4   4     3173.31     3138.95     24.49 o 
  -3   4   4      389.15      431.23     18.58 o 
  -2   4   4    12850.87    12809.81     42.62 o 
  -1   4   4     2659.83     2631.09     29.27 o 
   0   4   4     4728.97     4582.50     39.48 o 
   1   4   4      480.72      454.87     15.12 o 
   2   4   4        7.45       24.74      5.61 o 
   3   4   4     2400.95     2299.75     44.48 o 
   4   4   4     2137.40     2137.80     42.46 o 
   5   4   4     4245.25     4305.08     52.01 o 
   6   4   4      170.43      181.90     28.78 o 
   7   4   4      106.85       69.46     17.51 o 
   8   4   4        7.30       16.12      8.27 o 
   9   4   4      193.14      238.97     58.77 o 
 -10   5   4      307.20      296.44    146.48 o 
  -9   5   4     1196.53     1065.72    104.48 o 
  -8   5   4      204.17      178.83     43.14 o 
  -7   5   4       78.09       63.87     11.16 o 
  -6   5   4     5000.27     4913.84    132.51 o 
  -5   5   4     1663.57     1639.67     44.08 o 
  -4   5   4     7294.54     7037.45    156.27 o 
  -3   5   4     1935.08     1960.89     20.44 o 
  -2   5   4      129.91      180.23     22.47 o 
  -1   5   4      222.03      293.15     13.46 o 
   0   5   4    12082.27    12470.79    116.72 o 
   1   5   4      772.39      741.60     18.06 o 
   2   5   4    13757.56    14186.97    107.63 o 
   3   5   4      883.15      950.83     14.91 o 
   4   5   4     1059.64     1036.47     17.02 o 
   5   5   4       24.03       36.72      6.97 o 
   6   5   4        2.58       10.49      4.85 o 
   7   5   4      766.79      847.81     36.30 o 
   8   5   4      331.22      352.76    143.56 o 
   9   5   4      555.74      517.49    159.11 o 
  -9   6   4        7.94       22.51     24.93 o 
  -8   6   4        8.05       19.14     23.80 o 
  -7   6   4       87.14      100.43     34.46 o 
  -6   6   4      533.29      616.64     89.17 o 
  -5   6   4     1754.70     1687.56     46.26 o 
  -4   6   4     3586.56     3526.17     77.78 o 
  -3   6   4     3729.25     3880.94     60.31 o 
  -2   6   4     8918.61     8852.81     70.10 o 
  -1   6   4     2756.33     2744.30     29.16 o 
   0   6   4     6427.94     6449.49     50.92 o 
   1   6   4      636.71      552.89     22.49 o 
   2   6   4     1700.66     1591.23     54.04 o 
   3   6   4      777.54      737.04     14.06 o 
   4   6   4       49.35       46.87      7.16 o 
   5   6   4       56.74       56.34     13.21 o 
   6   6   4      131.71      143.72     21.74 o 
   8   6   4      173.21      158.10     70.57 o 
  -9   7   4        9.09        9.59     26.30 o 
  -8   7   4      344.25      303.53     77.61 o 
  -7   7   4     1460.04     1606.02     79.99 o 
  -6   7   4     1619.94     1521.23     83.09 o 
  -5   7   4     6432.13     6353.40    185.86 o 
  -4   7   4     1361.03     1405.40     40.33 o 
  -3   7   4     3447.92     3657.88     42.74 o 
  -2   7   4      441.70      431.60     30.78 o 
  -1   7   4     2209.19     2156.02     26.55 o 
   0   7   4      855.79      837.12     17.74 o 
   1   7   4     2688.00     2695.50     38.46 o 
   2   7   4      270.52      293.09     14.80 o 
   3   7   4     5603.23     5510.52     54.01 o 
   4   7   4     2080.88     2235.40     78.24 o 
   5   7   4     1883.05     1875.00     87.86 o 
   6   7   4     2917.33     3023.09    125.70 o 
   7   7   4      193.95      205.40     59.05 o 
   8   7   4      821.22      771.40    220.57 o 
  -8   8   4        7.92       23.26     17.33 o 
  -7   8   4       71.94       69.52     25.33 o 
  -6   8   4      835.47      878.91    181.18 o 
  -5   8   4      125.66      100.88     31.63 o 
  -4   8   4     1696.14     1619.47     66.63 o 
  -3   8   4       21.49       35.36      6.95 o 
  -2   8   4       17.90       16.59      5.13 o 
  -1   8   4     3881.77     3976.64     50.12 o 
   0   8   4       68.60       59.75     10.06 o 
   1   8   4     3692.11     3749.74     49.40 o 
   2   8   4       27.17       45.82      8.36 o 
   3   8   4      132.71      117.88     14.54 o 
   4   8   4     1505.62     1500.70    114.29 o 
   6   8   4        4.21       23.82     28.85 o 
   7   8   4      122.45      149.24     47.98 o 
  -8   9   4      167.05      138.68     61.50 o 
  -7   9   4     1399.10     1527.19     77.75 o 
  -6   9   4      158.88      115.26     45.96 o 
  -5   9   4     2345.43     2282.47     97.00 o 
  -4   9   4      134.44      114.72     40.37 o 
  -3   9   4      989.19      996.69     20.36 o 
  -2   9   4     1771.11     1725.17     27.05 o 
  -1   9   4       68.21       79.72     14.22 o 
   0   9   4      481.81      476.52     17.11 o 
   1   9   4     8075.57     8451.69     94.86 o 
   2   9   4      131.45      115.92     20.13 o 
   3   9   4     6872.76     7245.67    120.09 o 
   4   9   4      307.49      313.72     83.03 o 
   5   9   4      723.34      797.55    157.34 o 
   6   9   4     2407.89     2801.63    102.55 o 
  -7  10   4      840.29      860.14     76.36 o 
  -6  10   4      455.76      461.97    132.64 o 
  -5  10   4       17.26       35.25     42.98 o 
  -4  10   4      274.37      318.12    103.77 o 
  -3  10   4       21.72       27.11      5.75 o 
  -2  10   4     3658.35     3862.77     77.32 o 
  -1  10   4     1345.20     1302.87     28.43 o 
   0  10   4     1116.95     1130.84     27.86 o 
   1  10   4      159.03      160.23     23.93 o 
   2  10   4        4.88        7.90      5.70 o 
   3  10   4      173.07      175.27     75.98 o 
   4  10   4      129.66       87.22     40.75 o 
   5  10   4      339.65      318.67     46.50 o 
  -5  11   4      866.97      841.75     55.93 o 
  -4  11   4      288.65      236.06     90.62 o 
  -3  11   4      146.19      135.91     55.87 o 
  -2  11   4      269.16      294.31     37.84 o 
  -1  11   4      482.75      510.91     34.18 o 
   0  11   4       33.27       16.55      8.30 o 
   1  11   4       99.36      103.90     25.60 o 
   2  11   4      160.50      124.66     38.22 o 
   3  11   4       20.43       57.66     25.39 o 
   4  11   4       22.17       32.54     36.33 o 
  -4  12   4     1439.71     1197.12    110.86 o 
  -3  12   4      122.67      116.62     33.75 o 
  -2  12   4     4019.26     4196.27     90.25 o 
  -1  12   4       36.57       37.96     14.38 o 
   0  12   4     3078.61     3176.65     50.17 o 
   1  12   4       15.29       33.07     24.89 o 
   2  12   4       26.24       18.93     21.47 o 
 -11   1   5      355.45      331.34     91.72 o 
 -10   1   5       91.16      101.80     27.11 o 
  -9   1   5       10.28       20.99      7.41 o 
  -8   1   5    12675.30    12957.12    148.59 o 
  -7   1   5      386.83      379.58     32.57 o 
  -6   1   5    19351.77    19139.01    204.72 o 
  -5   1   5      721.50      757.19     16.04 o 
  -4   1   5      579.49      540.76     21.20 o 
  -3   1   5     3794.68     3608.39     39.62 o 
  -2   1   5    21880.83    20560.06    238.49 o 
  -1   1   5    23626.38    21920.79    279.75 o 
   1   1   5       21.97       34.29      7.17 o 
   2   1   5     6292.55     6523.16     38.56 o 
   3   1   5     6879.77     6578.47     36.19 o 
   4   1   5        5.84       10.87     10.70 o 
   5   1   5     7436.80     7237.73     60.45 o 
   6   1   5       72.71       69.98     12.53 o 
   7   1   5     3191.25     3182.28     66.11 o 
   8   1   5       20.94       36.18     19.22 o 
   9   1   5      338.17      284.57     73.62 o 
 -11   2   5      417.81      449.02     60.32 o 
 -10   2   5        0.90       19.48     10.17 o 
  -9   2   5      230.24      215.30     44.56 o 
  -8   2   5       76.91      106.08     20.70 o 
  -7   2   5       98.84      124.11     17.62 o 
  -6   2   5      960.59     1042.94     23.60 o 
  -5   2   5     8436.30     8881.65     81.94 o 
  -4   2   5     5526.64     6106.12     59.62 o 
  -3   2   5    14577.57    14733.35     92.23 o 
   0   2   5    17671.86    17035.14    111.49 o 
   1   2   5     2273.83     2357.19     28.89 o 
   2   2   5     5833.98     5735.18     45.20 o 
   3   2   5     1603.48     1724.29     23.96 o 
   4   2   5     1783.22     1848.68     28.97 o 
   5   2   5     1448.54     1473.15     27.27 o 
   6   2   5     1460.51     1444.13     26.74 o 
   7   2   5       92.31       85.76     17.15 o 
   8   2   5     2192.70     2104.63    152.48 o 
   9   2   5      102.70       87.21     34.29 o 
 -10   3   5       18.27       12.31     12.23 o 
  -9   3   5      155.20      184.32     34.02 o 
  -8   3   5      181.11      165.86     24.65 o 
  -7   3   5      202.59      181.07     24.93 o 
  -6   3   5      780.65      819.41     22.51 o 
  -5   3   5      741.73      691.00     15.99 o 
  -4   3   5      172.37      177.57     16.44 o 
  -3   3   5      141.83      146.32     10.19 o 
  -2   3   5       26.40       44.77      6.75 o 
  -1   3   5      669.46      703.00     17.86 o 
   0   3   5     7827.35     8395.73     43.52 o 
   1   3   5     2152.31     2181.26     17.94 o 
   2   3   5     2736.16     2705.83     21.82 o 
   3   3   5      123.26      169.18     25.31 o 
   4   3   5     2603.47     2485.65     42.21 o 
   5   3   5     4021.53     3957.41     52.39 o 
   6   3   5     2420.51     2326.83     44.76 o 
   7   3   5      912.25      886.61     29.67 o 
   8   3   5       27.93       35.99     15.22 o 
   9   3   5      178.43      183.45     53.51 o 
 -10   4   5     1272.62     1259.13     72.33 o 
  -9   4   5     2798.26     2933.07     75.14 o 
  -8   4   5      821.03      764.61     24.71 o 
  -7   4   5      312.55      335.96     15.33 o 
  -6   4   5     1362.86     1420.59     23.73 o 
  -5   4   5     7039.90     6734.73     76.39 o 
  -4   4   5     2996.56     3192.00     29.36 o 
  -3   4   5    25954.29    26377.83    527.80 o 
  -2   4   5     3443.97     3139.62     45.26 o 
  -1   4   5     2104.07     2280.81     20.15 o 
   0   4   5    27070.90    27929.58    169.04 o 
   1   4   5     1604.94     1695.39     19.72 o 
   2   4   5     9386.87     9497.29     58.64 o 
   3   4   5       12.03       18.45      5.57 o 
   4   4   5      319.48      354.57     19.54 o 
   5   4   5      404.75      385.71     16.74 o 
   6   4   5       56.56       62.12     14.97 o 
   7   4   5       64.41       53.90     12.62 o 
   8   4   5      792.87      780.05     91.20 o 
   9   4   5       16.94       45.24     32.14 o 
 -10   5   5      378.54      388.48     76.57 o 
  -9   5   5     1813.10     1894.98     99.82 o 
  -8   5   5       44.44       53.16     16.06 o 
  -7   5   5     6272.22     6400.89     63.65 o 
  -6   5   5       12.84       21.09      3.87 o 
  -5   5   5     1497.45     1489.63     55.34 o 
  -4   5   5     1911.84     1804.68     30.13 o 
  -3   5   5      464.77      458.84     13.36 o 
  -2   5   5     3219.55     3386.45     33.24 o 
  -1   5   5     5780.97     5990.37     43.45 o 
   0   5   5      950.20      984.00     19.49 o 
   1   5   5     3145.89     3342.30     31.96 o 
   2   5   5     4699.90     4764.32     40.06 o 
   3   5   5     1944.28     1924.56     35.31 o 
   4   5   5     3275.89     3356.12     41.21 o 
   5   5   5     6309.82     6333.80    119.64 o 
   6   5   5     2550.69     2488.39     49.87 o 
   7   5   5        1.14       41.57     40.50 o 
   8   5   5      383.83      408.59    164.56 o 
  -9   6   5      183.59      193.74     83.60 o 
  -8   6   5      840.83      784.61    114.63 o 
  -7   6   5      118.19      110.78     36.40 o 
  -6   6   5       62.42       68.52     24.49 o 
  -5   6   5     1758.30     1674.60     54.44 o 
  -4   6   5     1518.08     1477.50     45.28 o 
  -3   6   5     2843.83     2780.25     38.08 o 
  -2   6   5     2950.01     2881.02     43.59 o 
  -1   6   5     1368.85     1260.01     24.48 o 
   0   6   5       31.27       43.90      7.85 o 
   1   6   5     6181.41     6521.25     76.52 o 
   2   6   5      959.64      809.87     15.37 o 
   3   6   5    13051.02    13190.76    229.67 o 
   4   6   5     3358.87     3280.31     56.85 o 
   5   6   5      126.77      119.31     13.45 o 
   6   6   5      431.81      364.98    144.10 o 
   7   6   5      295.34      311.33     93.25 o 
   8   6   5     1268.51     1499.22    188.32 o 
  -9   7   5      685.57      725.07     62.05 o 
  -8   7   5      439.63      470.93    164.09 o 
  -7   7   5      579.01      576.28    116.17 o 
  -6   7   5     2727.53     2926.59    108.04 o 
  -5   7   5      602.87      659.80    149.43 o 
  -4   7   5      352.17      353.91     47.90 o 
  -3   7   5      139.92      133.55     17.67 o 
  -2   7   5      285.90      286.73     18.20 o 
  -1   7   5      122.54      136.47     17.22 o 
   0   7   5      271.58      286.57     28.47 o 
   1   7   5     2519.42     2527.37     55.02 o 
   2   7   5      568.24      568.11     18.81 o 
   3   7   5     4250.50     4350.82     54.71 o 
   4   7   5     1081.21     1096.34     23.80 o 
   5   7   5      149.25       86.76     47.87 o 
   6   7   5      133.27      137.80     45.89 o 
  -8   8   5      647.64      698.98    113.14 o 
  -7   8   5       25.13       20.50     37.44 o 
  -6   8   5     1541.47     1513.44     70.23 o 
  -5   8   5       10.31       25.68     26.14 o 
  -4   8   5    16265.18    16637.51    217.68 o 
  -3   8   5      599.14      585.81     24.67 o 
  -2   8   5    11765.42    12521.34    163.80 o 
  -1   8   5     4201.54     4201.47     62.41 o 
   0   8   5     1601.10     1585.02     36.96 o 
   1   8   5     4949.70     5029.67     57.42 o 
   2   8   5      853.37      823.69     20.27 o 
   3   8   5     1647.14     1711.24     32.26 o 
   4   8   5      503.44      602.73    106.24 o 
   5   8   5       89.05       80.95     33.30 o 
   7   8   5      711.69      735.84    229.73 o 
  -8   9   5      194.08      214.78     77.71 o 
  -7   9   5      600.59      479.18    111.05 o 
  -6   9   5      604.91      610.94    123.50 o 
  -5   9   5      212.58      194.78     96.20 o 
  -4   9   5      431.31      416.46     94.61 o 
  -3   9   5      253.43      273.22     19.58 o 
  -2   9   5      425.10      383.96     34.38 o 
  -1   9   5     1473.28     1454.69     35.40 o 
   0   9   5     1809.92     1769.45     36.63 o 
   1   9   5      328.90      307.31     26.79 o 
   2   9   5      238.68      259.07     23.22 o 
   3   9   5      200.30      196.49     14.29 o 
   4   9   5      153.72      179.67     40.58 o 
   5   9   5      480.20      536.16    126.92 o 
   6   9   5      235.98      273.01    102.51 o 
  -7  10   5        1.52       13.13     18.95 o 
  -6  10   5      674.83      529.87    143.89 o 
  -5  10   5      384.66      320.70    101.53 o 
  -4  10   5     3714.50     3867.95    142.88 o 
  -3  10   5        1.46        8.37      6.51 o 
  -2  10   5     2484.48     2478.75     44.53 o 
  -1  10   5      149.11      110.34     19.33 o 
   0  10   5       23.02       27.66      7.96 o 
   1  10   5     3538.44     3639.53     55.65 o 
   2  10   5        1.84       17.49     13.08 o 
   3  10   5     1435.85     1478.79    143.76 o 
   4  10   5      206.47      211.32     88.46 o 
   5  10   5      107.94       96.97     54.78 o 
  -5  11   5     1664.01     1593.63     79.33 o 
  -4  11   5      126.01      126.58     59.93 o 
  -3  11   5      138.06      114.76     65.60 o 
  -2  11   5      363.49      330.87     24.56 o 
  -1  11   5     1022.65      966.05     62.66 o 
   0  11   5      355.37      232.59     44.02 o 
   1  11   5      921.99      933.31     55.61 o 
   2  11   5        5.78       22.91     17.81 o 
   3  11   5      666.86      624.62    128.86 o 
   4  11   5     2743.52     2869.25    102.61 o 
  -3  12   5       75.71       32.12     24.47 o 
  -2  12   5       34.88       31.16     18.64 o 
  -1  12   5      226.56      210.34     41.91 o 
   0  12   5      157.26      108.53     26.33 o 
   1  12   5      169.96      133.55     42.89 o 
   2  12   5      939.85      847.75     63.23 o 
 -11   0   6      336.40      313.75     68.44 o 
 -10   0   6        4.65       53.02     27.48 o 
  -9   0   6     2747.88     2471.43    145.50 o 
  -8   0   6      463.12      538.33     54.08 o 
  -7   0   6     4629.27     4669.58     83.47 o 
  -6   0   6       13.04       23.96     11.85 o 
  -5   0   6     7530.09     7865.17    154.05 o 
  -4   0   6     2811.39     2553.00     29.67 o 
  -3   0   6    22961.48    24348.98    530.07 o 
  -2   0   6     3078.76     2933.80     29.85 o 
  -1   0   6       29.42      143.02     25.29 o 
   0   0   6    25396.23    25693.33    203.39 o 
   1   0   6      708.13      649.42     21.00 o 
   2   0   6    17808.91    17823.23    115.75 o 
   3   0   6    11677.75    13088.42    215.60 o 
   4   0   6      137.47      151.94     29.44 o 
   5   0   6      259.16      182.59     49.28 o 
   6   0   6     6984.22     7172.60    109.67 o 
   7   0   6     1960.66     1907.24     80.54 o 
   8   0   6     3657.62     3622.06    154.02 o 
   9   0   6       94.56       77.97     38.28 o 
 -11   1   6      301.64      243.75     58.06 o 
 -10   1   6     1619.96     1594.41     68.14 o 
  -9   1   6       31.96       22.82      8.28 o 
  -8   1   6     7045.22     7175.99     82.13 o 
  -7   1   6       89.48      132.36     21.14 o 
  -6   1   6     1281.14     1265.96     22.43 o 
  -5   1   6     1175.99     1177.46     21.78 o 
  -4   1   6      419.58      453.98     14.78 o 
  -3   1   6     3022.54     2959.74     33.25 o 
  -2   1   6     1108.16     1117.43     21.49 o 
  -1   1   6     9550.08     9796.41     84.40 o 
   0   1   6      622.49      583.88     14.42 o 
   1   1   6     8767.69     8587.14    105.65 o 
   2   1   6      387.34      420.72     13.61 o 
   3   1   6      817.57      732.59     17.61 o 
   4   1   6     2096.05     2123.95     32.10 o 
   5   1   6       68.26       43.70      9.51 o 
   6   1   6      975.92      975.81     24.06 o 
   7   1   6      527.72      435.94     46.22 o 
   8   1   6      149.01      124.09     38.63 o 
   9   1   6      139.16      116.56     28.00 o 
 -11   2   6     1644.48     1382.12    139.92 o 
 -10   2   6      782.46      721.48     56.45 o 
  -9   2   6      592.16      556.00     26.94 o 
  -8   2   6      400.12      404.93     23.04 o 
  -7   2   6     4963.88     4922.59     64.06 o 
  -6   2   6     5571.02     5654.01     98.99 o 
  -5   2   6     5881.27     5593.80     82.35 o 
  -4   2   6     3706.37     4262.36     37.12 o 
  -3   2   6      448.83      416.61     15.72 o 
  -2   2   6    30679.17    32715.30    776.02 o 
  -1   2   6    18077.45    18627.50    161.46 o 
   1   2   6      926.32      883.90     18.24 o 
   2   2   6     1224.53     1103.31     25.93 o 
   3   2   6      478.13      574.96     14.33 o 
   4   2   6       20.85       33.31      7.81 o 
   5   2   6        4.28        9.72      6.72 o 
   6   2   6     1002.36      996.26     27.14 o 
   7   2   6       74.45       65.91     14.52 o 
   8   2   6     1090.95     1020.81     59.21 o 
   9   2   6      370.57      327.20     87.70 o 
 -11   3   6       37.38       64.17     17.56 o 
 -10   3   6     1043.67     1043.36     51.40 o 
  -9   3   6       73.39       71.00     13.59 o 
  -8   3   6     1788.82     1868.71     46.36 o 
  -7   3   6     1095.91     1094.81     26.89 o 
  -6   3   6     4934.09     4821.96     64.27 o 
  -5   3   6     4331.88     4481.74     52.46 o 
  -4   3   6      123.95       79.93     11.44 o 
  -3   3   6     3001.92     3036.31     54.49 o 
  -2   3   6     6548.83     6708.67     44.66 o 
  -1   3   6     7298.54     7547.71     42.05 o 
   0   3   6     6121.29     5917.93     39.18 o 
   1   3   6      368.37      327.57     16.15 o 
   2   3   6     2306.19     2304.31     30.33 o 
   3   3   6    13941.36    13556.81    100.87 o 
   4   3   6      169.06      181.84     24.59 o 
   5   3   6     7177.58     7109.35    123.27 o 
   6   3   6     1852.19     1807.50     32.14 o 
   7   3   6      456.03      432.04     32.67 o 
   8   3   6      889.22      945.73     38.86 o 
   9   3   6      765.64      648.43    140.81 o 
 -10   4   6       50.01       49.78     24.39 o 
  -9   4   6       73.54       73.74     16.74 o 
  -8   4   6      614.58      636.68     34.28 o 
  -7   4   6      781.90      792.30     19.02 o 
  -6   4   6     2976.53     3006.03     42.78 o 
  -5   4   6       42.86       52.19      9.08 o 
  -4   4   6     7734.50     7785.99    161.45 o 
  -3   4   6      334.63      416.43     32.82 o 
  -2   4   6     1937.13     1937.24     23.33 o 
  -1   4   6    11557.70    12191.83     97.83 o 
   0   4   6     3119.48     3914.48     27.45 o 
   1   4   6     7750.45     7608.55     76.26 o 
   2   4   6      878.16      803.69     18.83 o 
   3   4   6      725.94      722.42     18.76 o 
   4   4   6       66.08       49.33     12.08 o 
   5   4   6      683.20      631.67     21.56 o 
   6   4   6       25.41       19.43      7.75 o 
   7   4   6     1708.90     1719.74     68.23 o 
   8   4   6        1.38       12.33     11.37 o 
 -10   5   6      866.67      834.59    135.89 o 
  -9   5   6       67.99       91.41     28.73 o 
  -8   5   6     2739.30     2811.53     66.86 o 
  -7   5   6      671.77      662.40     19.13 o 
  -6   5   6     1256.11     1178.82     19.02 o 
  -5   5   6       74.59       74.04     13.03 o 
  -4   5   6      336.78      314.87     17.77 o 
  -3   5   6     3643.45     3482.11     61.17 o 
  -2   5   6     6430.54     6584.91     59.25 o 
  -1   5   6     1859.63     1931.34     22.91 o 
   0   5   6     4140.21     4279.89     44.62 o 
   1   5   6      349.56      350.52     26.35 o 
   2   5   6     1119.68     1169.28     17.99 o 
   3   5   6     6061.18     6181.33     46.39 o 
   4   5   6      575.13      559.51     16.67 o 
   5   5   6     8659.62     8616.49    136.57 o 
   6   5   6       13.31        9.13      8.81 o 
   7   5   6      194.09      182.97     34.68 o 
   8   5   6      144.65      139.87     41.53 o 
 -10   6   6      101.26       73.03     41.03 o 
  -9   6   6       32.88       47.76     30.35 o 
  -8   6   6      371.52      354.08    125.59 o 
  -7   6   6      794.82      686.20    127.20 o 
  -6   6   6      721.95      798.69    150.23 o 
  -5   6   6     1498.19     1572.29     54.70 o 
  -4   6   6     3802.28     3825.88     44.75 o 
  -3   6   6     4964.31     4983.87     55.60 o 
  -2   6   6     4912.02     4966.55     62.45 o 
  -1   6   6     7297.20     7495.39     87.76 o 
   0   6   6      723.64      678.33     21.69 o 
   1   6   6     7176.37     7341.07     85.92 o 
   2   6   6      514.02      529.39     17.37 o 
   3   6   6     1438.74     1444.91     23.70 o 
   4   6   6      175.74      171.74     20.79 o 
   5   6   6      978.59      911.10     24.71 o 
   6   6   6       59.80       60.23     16.17 o 
   7   6   6     1064.59      993.97     78.38 o 
   8   6   6       28.64       27.49     18.37 o 
  -9   7   6     3175.89     3411.69    107.90 o 
  -8   7   6      939.03      782.90    179.81 o 
  -7   7   6     2830.50     2848.51    245.00 o 
  -6   7   6      989.11     1008.43    171.31 o 
  -5   7   6       49.32       54.31     35.83 o 
  -4   7   6     4507.50     4600.39     59.10 o 
  -3   7   6     5038.56     5212.33     77.95 o 
  -2   7   6     3221.14     3206.42     42.97 o 
  -1   7   6     1497.91     1479.60     24.15 o 
   0   7   6        3.92       10.86      7.67 o 
   1   7   6       91.05      113.78     15.14 o 
   2   7   6     4309.92     4454.75     53.81 o 
   3   7   6        5.81        8.31      6.01 o 
   4   7   6      573.24      600.01     33.48 o 
   5   7   6       80.51       69.85     16.82 o 
   6   7   6       20.07       33.87     28.33 o 
   7   7   6       80.93       56.48     32.97 o 
  -8   8   6        9.46       -2.61     40.41 o 
  -7   8   6       44.53       83.04     42.06 o 
  -6   8   6      632.77      587.83    109.87 o 
  -5   8   6      151.79      147.32     41.55 o 
  -4   8   6      216.03      182.05     63.74 o 
  -3   8   6      488.05      446.42     26.27 o 
  -2   8   6      127.83      131.56     16.40 o 
  -1   8   6      864.83      905.46     28.63 o 
   0   8   6      743.61      718.93     25.52 o 
   1   8   6       52.85       57.06      7.79 o 
   2   8   6     1616.02     1545.65     22.55 o 
   3   8   6      275.29      301.71     27.83 o 
   4   8   6      230.30      266.41     67.45 o 
   5   8   6      131.80      142.35     44.14 o 
   6   8   6      514.38      469.28    122.55 o 
   7   8   6      104.81       59.65     37.02 o 
  -8   9   6      226.07      209.83     75.80 o 
  -7   9   6     1390.82     1457.45     73.29 o 
  -6   9   6      554.17      565.50    169.62 o 
  -5   9   6      604.27      475.78    121.77 o 
  -4   9   6     2819.37     2833.24    108.37 o 
  -3   9   6       24.81       19.72      5.34 o 
  -2   9   6     2629.03     2585.60     44.52 o 
  -1   9   6      791.92      748.68     26.06 o 
   0   9   6      109.36      115.36     19.06 o 
   1   9   6     1799.32     1733.86     37.02 o 
   2   9   6     3578.98     3927.45     72.33 o 
   3   9   6        3.77        4.84      3.74 o 
   4   9   6     8283.32     8487.96    295.84 o 
   5   9   6        0.68       -7.94     34.58 o 
   6   9   6     1554.57     1822.34    128.36 o 
  -7  10   6      328.08      258.64     97.82 o 
  -6  10   6     2234.92     2139.03    128.21 o 
  -5  10   6       24.62       40.33     33.79 o 
  -4  10   6     1655.37     1768.48     87.87 o 
  -3  10   6      281.61      252.28     19.93 o 
  -2  10   6        6.14       13.71      6.81 o 
  -1  10   6      563.82      576.89     20.82 o 
   0  10   6      291.49      227.91     35.02 o 
   1  10   6     1411.83     1410.09     48.28 o 
   2  10   6       79.08       60.79     15.95 o 
   4  10   6        1.58       -0.41     37.45 o 
   5  10   6       29.76       13.59     34.71 o 
  -5  11   6      378.80      293.85    105.71 o 
  -4  11   6      815.41      891.20     54.95 o 
  -3  11   6     1406.79     1385.13    114.38 o 
  -2  11   6      433.77      470.71     48.07 o 
  -1  11   6      256.98      193.12     41.07 o 
   0  11   6        3.37       13.99      7.31 o 
   1  11   6       16.06       10.06      9.82 o 
   2  11   6     1090.17     1079.12     58.99 o 
   3  11   6      449.64      288.33    142.80 o 
   4  11   6      700.75      637.26    161.16 o 
  -3  12   6      311.58      207.42    111.88 o 
  -2  12   6     1887.14     1934.49     88.84 o 
  -1  12   6     2455.71     2311.42     46.08 o 
   1  12   6     2120.49     2193.54     71.96 o 
   2  12   6        1.16       14.66     19.12 o 
 -11   1   7       91.92       91.58     25.97 o 
 -10   1   7     5310.50     5496.98     99.33 o 
  -9   1   7      266.71      263.62     41.45 o 
  -8   1   7     2985.71     2929.51     39.44 o 
  -7   1   7     2616.27     2717.02     37.43 o 
  -6   1   7      815.15      913.81     18.71 o 
  -5   1   7    16469.41    16664.17    125.29 o 
  -4   1   7     5488.37     5715.38     58.07 o 
  -3   1   7     5053.15     4640.86     65.76 o 
  -2   1   7     3860.28     3665.50     26.97 o 
  -1   1   7    12074.29    12643.93    115.61 o 
   0   1   7      199.43      266.49     29.34 o 
   1   1   7    22595.72    21575.59    141.10 o 
   2   1   7     2746.72     2931.76     39.48 o 
   3   1   7     9511.62     8792.37     85.91 o 
   4   1   7      833.18      769.21     17.36 o 
   5   1   7      957.71     1009.75     22.62 o 
   6   1   7     1485.48     1532.51     31.07 o 
   7   1   7      241.41      188.31     37.58 o 
   8   1   7      785.63      889.35     49.81 o 
   9   1   7      255.34      198.57     73.06 o 
 -11   2   7        7.86        6.97     14.50 o 
 -10   2   7      131.23      143.99     36.93 o 
  -9   2   7      149.69      134.48     23.94 o 
  -8   2   7      447.12      511.50     59.66 o 
  -7   2   7     2043.65     2006.35     31.87 o 
  -6   2   7       58.55       79.57     16.11 o 
  -5   2   7     3554.08     3575.10     34.85 o 
  -4   2   7       53.18      114.93     14.25 o 
  -3   2   7     2639.49     2646.81     22.27 o 
  -2   2   7     7565.72     7300.09     46.98 o 
  -1   2   7     1036.22     1175.23     21.92 o 
   0   2   7     8412.75     8491.19    124.25 o 
   1   2   7       12.44       18.03      7.96 o 
   2   2   7     6775.48     6965.17     81.79 o 
   3   2   7      363.72      328.21     28.00 o 
   4   2   7      942.20      927.06     20.57 o 
   5   2   7      255.45      254.19     33.43 o 
   6   2   7     2338.09     2393.33     62.30 o 
   7   2   7        2.89        9.82      7.80 o 
   8   2   7      255.74      271.14     64.36 o 
   9   2   7      765.07      798.51     47.66 o 
 -11   3   7      414.58      287.80    130.07 o 
 -10   3   7      500.56      403.48     88.46 o 
  -9   3   7      166.49      143.37     21.92 o 
  -8   3   7      233.16      243.14     35.66 o 
  -7   3   7      531.33      507.10     30.28 o 
  -6   3   7      618.03      606.67     26.44 o 
  -5   3   7     1265.63     1306.83     23.38 o 
  -4   3   7     1513.45     1437.46     20.06 o 
  -3   3   7     8661.04     8949.80     42.42 o 
  -2   3   7     4353.51     4673.31     43.42 o 
  -1   3   7     1901.82     2013.28     29.53 o 
   0   3   7     5187.02     5183.21     30.71 o 
   1   3   7     5164.10     5172.62     33.04 o 
   2   3   7     3420.62     3412.81     61.10 o 
   3   3   7     6891.47     6957.89     81.02 o 
   4   3   7     2353.21     2354.59     38.09 o 
   5   3   7      232.34      233.34     30.68 o 
   6   3   7     1062.23     1079.68     39.56 o 
   7   3   7     1003.41     1003.33     31.34 o 
   8   3   7     1253.46     1324.35     99.19 o 
 -10   4   7       88.92      103.74     41.00 o 
  -9   4   7      918.18      900.33     68.40 o 
  -8   4   7     1649.53     1660.03     35.62 o 
  -7   4   7     7426.47     7448.40     83.72 o 
  -6   4   7      243.70      235.83     25.11 o 
  -5   4   7     2769.62     2889.69     40.85 o 
  -4   4   7    22406.95    22928.64    193.49 o 
  -3   4   7        7.03        5.98      5.31 o 
  -2   4   7    32079.29    31578.81    184.54 o 
  -1   4   7      454.83      470.79     18.90 o 
   0   4   7      881.65      681.03     21.51 o 
   1   4   7     2417.51     2274.26     26.20 o 
   2   4   7       82.81       88.24     13.68 o 
   3   4   7     3280.42     3182.04     37.85 o 
   4   4   7      484.72      475.37     25.70 o 
   5   4   7       35.83       48.29     11.39 o 
   6   4   7     1036.13      996.20     29.73 o 
   7   4   7      153.86      157.33     39.01 o 
   8   4   7      420.76      413.87     30.02 o 
 -10   5   7       20.10       24.60     23.34 o 
  -9   5   7     1644.96     1454.96     77.61 o 
  -8   5   7      881.91      840.56     23.20 o 
  -7   5   7     2075.89     2139.56     28.37 o 
  -6   5   7    10041.29    10274.73    114.87 o 
  -5   5   7      137.57      127.88     12.40 o 
  -4   5   7     5418.77     5460.07    130.86 o 
  -3   5   7      138.21      145.60     13.19 o 
  -2   5   7     2008.78     1971.92     22.37 o 
  -1   5   7       35.73       39.28      8.88 o 
   0   5   7     7418.01     7125.99     54.36 o 
   1   5   7     1245.80     1364.06     24.55 o 
   2   5   7     5360.21     5457.41     66.99 o 
   3   5   7     2240.80     2160.10     34.40 o 
   4   5   7      227.62      202.31     22.63 o 
   5   5   7       59.01       65.80     14.49 o 
   6   5   7        7.91       17.41      6.95 o 
   7   5   7       15.16       35.92     10.86 o 
   8   5   7      293.67      304.53     88.45 o 
 -10   6   7      516.54      532.11    185.89 o 
  -9   6   7      987.48     1076.24     68.39 o 
  -8   6   7     2784.62     2709.31    114.15 o 
  -7   6   7      236.00      353.87    117.53 o 
  -6   6   7      360.90      408.47     91.81 o 
  -5   6   7     1395.73     1395.21     31.64 o 
  -4   6   7     1001.75     1008.58     14.74 o 
  -3   6   7      745.10      710.66     19.77 o 
  -2   6   7     2456.32     2391.01     33.76 o 
  -1   6   7     3022.15     3077.40     41.01 o 
   0   6   7     5831.96     6046.31     73.08 o 
   1   6   7     3190.63     3228.72     32.01 o 
   2   6   7       17.53       19.88      6.66 o 
   3   6   7      333.41      343.02     19.85 o 
   4   6   7     2548.55     2522.67     64.79 o 
   5   6   7     1721.68     1730.50     60.93 o 
   6   6   7     2047.75     2005.99    164.70 o 
   7   6   7      794.38      642.74    171.54 o 
  -9   7   7      147.74      175.16     73.06 o 
  -8   7   7     2168.92     2290.71    113.62 o 
  -7   7   7       24.83       31.78     22.76 o 
  -6   7   7      175.47      244.59     91.71 o 
  -5   7   7      917.00      939.53    151.26 o 
  -4   7   7      160.91      174.18     13.42 o 
  -3   7   7      145.43      158.77     18.34 o 
  -2   7   7      808.13      836.06     19.09 o 
  -1   7   7     1380.06     1415.73     24.91 o 
   0   7   7      474.28      461.96     22.38 o 
   1   7   7     3208.68     3317.35     43.84 o 
   2   7   7     1143.70     1091.15     21.71 o 
   3   7   7     1007.29     1004.48     25.26 o 
   4   7   7     1429.99     1336.95     41.71 o 
   5   7   7     1014.05     1027.76     37.74 o 
   6   7   7     1666.30     1635.92    197.01 o 
   7   7   7      490.92      356.98    123.65 o 
  -8   8   7     1319.50     1347.40     73.63 o 
  -7   8   7     1083.23      951.77    195.10 o 
  -6   8   7     4528.04     4601.31    129.02 o 
  -5   8   7       40.57       55.50     36.04 o 
  -4   8   7       29.77       33.64      6.95 o 
  -3   8   7     2054.22     2018.94     39.47 o 
  -2   8   7     1050.21     1035.52     24.50 o 
  -1   8   7    14962.07    15411.08     92.35 o 
   0   8   7       91.85       81.32     13.09 o 
   1   8   7     3142.87     3226.51     33.36 o 
   2   8   7      288.12      298.50     35.05 o 
   3   8   7       61.55       60.27     12.10 o 
   4   8   7      720.29      711.92     25.86 o 
   5   8   7     1354.17     1363.76     91.85 o 
   6   8   7       14.35       -8.76     35.44 o 
  -8   9   7       10.01       11.35     19.31 o 
  -7   9   7        1.27       42.84     29.95 o 
  -6   9   7      103.48       95.52     28.81 o 
  -5   9   7      177.15      198.52     49.81 o 
  -4   9   7      318.40      319.55     11.26 o 
  -3   9   7      233.98      211.93     25.16 o 
  -2   9   7        8.70       12.06      6.52 o 
  -1   9   7       32.38       25.61      6.75 o 
   0   9   7       71.02       63.82      8.88 o 
   1   9   7      437.73      435.45     18.86 o 
   2   9   7      255.11      265.47     22.55 o 
   3   9   7      469.78      485.12     16.81 o 
   4   9   7        1.66      -11.67     34.30 o 
   5   9   7        6.03       16.95     17.81 o 
  -7  10   7      134.55       86.71     49.58 o 
  -6  10   7      551.83      491.49    114.25 o 
  -5  10   7     1939.25     1785.30     74.07 o 
  -4  10   7     1005.38     1051.72    185.26 o 
  -3  10   7     5175.13     5348.49    123.89 o 
  -2  10   7       77.40       60.09     10.30 o 
  -1  10   7     3150.14     3228.97     47.24 o 
   0  10   7      492.49      392.66     40.54 o 
   1  10   7      862.37      870.29     28.80 o 
   2  10   7      366.90      363.78     36.55 o 
   3  10   7      383.30      349.07     89.63 o 
   4  10   7      249.00      267.41     75.23 o 
   5  10   7      534.71      441.77    162.07 o 
  -5  11   7       22.92       16.45     27.31 o 
  -4  11   7     2063.24     1812.32    145.04 o 
  -3  11   7      532.04      402.12    136.18 o 
  -2  11   7      558.29      445.35     65.41 o 
  -1  11   7      277.09      193.44     47.63 o 
   0  11   7     1186.34     1236.79     62.07 o 
   1  11   7       43.38       40.65     14.42 o 
   2  11   7     3969.01     3878.52    114.51 o 
   3  11   7       82.20       66.84     39.40 o 
  -3  12   7       37.37       18.72     18.55 o 
  -2  12   7       14.89        0.97     18.49 o 
  -1  12   7      148.79      100.96     37.97 o 
   0  12   7      531.02      352.19    129.26 o 
   1  12   7        0.25        2.54     19.01 o 
 -11   0   8        8.71       13.33     12.30 o 
 -10   0   8     1783.89     1864.58     84.84 o 
  -9   0   8     2931.80     2697.02    102.19 o 
  -8   0   8      433.40      410.20     58.72 o 
  -7   0   8       20.32       47.03     20.19 o 
  -6   0   8     3882.84     3499.03     67.12 o 
  -5   0   8     1459.74     1553.61     32.61 o 
  -4   0   8    22214.93    21770.47    341.02 o 
  -3   0   8     4103.40     4219.71     81.81 o 
  -2   0   8    23810.74    23738.38    382.56 o 
  -1   0   8       25.51       63.01     14.66 o 
   0   0   8     2417.55     2482.97     49.91 o 
   1   0   8     3608.60     3295.69    105.15 o 
   2   0   8     4812.31     4741.61     59.26 o 
   3   0   8     6578.99     6640.11    192.97 o 
   4   0   8     4558.94     4505.69     60.78 o 
   5   0   8      839.11      811.91     28.15 o 
   6   0   8      686.60      665.86     56.08 o 
   7   0   8     1961.20     2058.14     89.66 o 
   8   0   8       36.49       81.93     31.26 o 
 -11   1   8        0.13       -2.31     16.67 o 
 -10   1   8      220.20      202.25     30.60 o 
  -9   1   8      176.56      141.05     21.75 o 
  -8   1   8      380.52      387.66     24.20 o 
  -7   1   8     2403.96     2411.97     35.44 o 
  -6   1   8      488.81      505.96     17.98 o 
  -5   1   8     2778.34     2924.07     54.50 o 
  -4   1   8       15.01       22.22      6.78 o 
  -3   1   8      305.95      340.35     19.96 o 
  -2   1   8     2789.63     2670.33     23.40 o 
  -1   1   8     1893.62     1703.48     33.14 o 
   0   1   8        6.01       31.65     16.60 o 
   1   1   8     2628.40     2484.83     25.90 o 
   2   1   8    10786.43    11069.34     70.56 o 
   3   1   8      882.46      900.71     21.31 o 
   4   1   8     1155.38     1140.07     25.46 o 
   5   1   8      225.11      187.10     29.48 o 
   6   1   8       18.37       30.55     11.04 o 
   7   1   8       22.32       31.69     15.25 o 
   8   1   8        1.27       18.30      8.49 o 
 -11   2   8      764.82      757.80     84.67 o 
 -10   2   8     1201.20     1304.39     59.98 o 
  -9   2   8      738.63      697.76     25.86 o 
  -8   2   8     2521.83     2479.48     56.66 o 
  -7   2   8      604.73      605.57     32.23 o 
  -6   2   8     1501.04     1467.16     24.08 o 
  -5   2   8      603.82      566.49     26.34 o 
  -4   2   8    27640.45    27421.80    480.70 o 
  -3   2   8     2586.19     2510.94     22.13 o 
  -2   2   8    13397.80    13623.23     87.14 o 
  -1   2   8     2728.04     2660.76     27.95 o 
   0   2   8      548.85      582.01     21.45 o 
   1   2   8     3143.43     2947.31     33.31 o 
   2   2   8      588.67      498.43     29.26 o 
   3   2   8     1516.03     1506.32     31.04 o 
   4   2   8      782.21      765.41     21.37 o 
   5   2   8      273.64      254.42     33.37 o 
   6   2   8      521.71      432.97     53.53 o 
   7   2   8      353.91      286.23     53.70 o 
   8   2   8      136.15      153.10     41.60 o 
 -11   3   8        2.62       -8.14     28.49 o 
 -10   3   8      235.31      206.84     42.76 o 
  -9   3   8     1336.92     1338.16     34.93 o 
  -8   3   8      245.71      242.57     35.71 o 
  -7   3   8     2840.94     2815.23     63.45 o 
  -6   3   8      576.24      565.46     16.89 o 
  -5   3   8     2246.82     2426.16     30.68 o 
  -4   3   8      765.21      825.82     16.20 o 
  -3   3   8      120.68      164.19     22.24 o 
  -2   3   8      302.87      316.55     23.47 o 
  -1   3   8     1041.34      911.81     20.98 o 
   0   3   8        4.42       17.89      9.43 o 
   1   3   8    20844.71    21045.85    115.37 o 
   2   3   8      747.91      681.46     18.74 o 
   3   3   8     6981.50     6771.66     85.39 o 
   4   3   8     4998.24     5026.32     61.15 o 
   5   3   8      462.36      432.88     25.52 o 
   6   3   8     3312.91     3296.48     67.67 o 
   7   3   8      160.45      111.12     21.57 o 
   8   3   8      157.21      145.19     39.33 o 
 -10   4   8      274.81      281.74     75.57 o 
  -9   4   8      786.70      833.09     69.18 o 
  -8   4   8        5.90        9.34      7.04 o 
  -7   4   8      222.81      237.88     26.39 o 
  -6   4   8       94.04      112.20     15.50 o 
  -5   4   8     3391.24     3500.44     35.65 o 
  -4   4   8      533.31      627.42     44.22 o 
  -3   4   8      667.08      592.42     15.22 o 
  -2   4   8      263.21      318.93     15.95 o 
  -1   4   8     4891.33     4804.28     38.43 o 
   0   4   8      614.44      630.29     16.73 o 
   1   4   8       94.53      127.90     16.61 o 
   2   4   8     1981.36     2031.71     36.12 o 
   3   4   8      393.24      348.13     22.48 o 
   4   4   8      914.43      812.39     20.56 o 
   5   4   8     1622.52     1517.75     50.95 o 
   6   4   8       98.82      111.39     18.74 o 
   7   4   8      210.62      219.50     36.23 o 
   8   4   8      565.32      461.94     83.37 o 
 -10   5   8      415.70      425.04    129.88 o 
  -9   5   8      230.22      181.87     55.32 o 
  -8   5   8      112.07       74.58     18.94 o 
  -7   5   8     3141.08     3198.96     51.15 o 
  -6   5   8      559.35      539.93     32.36 o 
  -5   5   8     3888.91     3977.47     48.04 o 
  -4   5   8     1648.93     1722.55     26.65 o 
  -3   5   8       72.55       75.62     11.63 o 
  -2   5   8      103.23      130.04     13.45 o 
  -1   5   8     2791.00     2811.99     30.01 o 
   0   5   8      785.23      737.53     19.58 o 
   1   5   8     5424.39     5366.02     67.51 o 
   2   5   8     1166.15     1167.70     23.88 o 
   3   5   8     3055.95     3086.72     40.13 o 
   4   5   8     4637.40     4529.51     59.36 o 
   5   5   8     1298.34     1318.82     31.97 o 
   6   5   8      483.19      484.45     32.81 o 
   7   5   8      586.73      589.20     75.25 o 
   8   5   8      218.95      220.68     83.33 o 
 -10   6   8        2.44       34.12     30.79 o 
  -9   6   8        0.75       11.06     30.02 o 
  -8   6   8       94.65      103.31     40.03 o 
  -7   6   8      552.93      594.02     10.46 o 
  -6   6   8      463.12      432.80     20.29 o 
  -5   6   8     2409.42     2468.15     32.88 o 
  -4   6   8     4223.19     4141.55     51.18 o 
  -3   6   8     5460.35     5661.41     46.25 o 
  -2   6   8     1897.97     1827.17     25.54 o 
  -1   6   8     6039.71     6143.97     56.68 o 
   0   6   8     1874.77     1916.07     24.28 o 
   1   6   8      581.22      567.78     18.89 o 
   2   6   8      499.09      490.81     19.48 o 
   3   6   8     1433.94     1391.05     27.38 o 
   4   6   8       16.93       18.20      8.18 o 
   5   6   8      432.59      424.83     29.55 o 
   6   6   8      863.43      823.38     76.69 o 
   7   6   8      258.65      238.46    113.41 o 
  -9   7   8       24.63       17.08     29.14 o 
  -8   7   8     1354.85     1171.72     78.66 o 
  -7   7   8     1740.73     1743.97     79.70 o 
  -6   7   8     4280.90     4283.91    144.11 o 
  -5   7   8      323.97      361.81     23.70 o 
  -4   7   8      764.26      753.68     17.89 o 
  -3   7   8     1670.74     1635.36     27.31 o 
  -2   7   8     4589.12     4750.27     53.26 o 
  -1   7   8     3443.35     3673.11     46.10 o 
   0   7   8     6987.30     7100.41     78.67 o 
   1   7   8      307.03      353.90     32.09 o 
   2   7   8      528.25      517.44     18.90 o 
   3   7   8       58.71       58.66     14.11 o 
   4   7   8        6.20       10.10      4.48 o 
   5   7   8     1004.30     1006.24     42.76 o 
   6   7   8        5.21       49.95     32.86 o 
   7   7   8      738.73      584.09    160.02 o 
  -8   8   8        5.00      -13.84     37.82 o 
  -7   8   8      287.01      197.61     66.00 o 
  -5   8   8      254.14      232.34     53.86 o 
  -4   8   8      580.66      567.89     17.34 o 
  -3   8   8     4467.69     4619.75     46.30 o 
  -2   8   8     3862.58     3819.25     48.24 o 
  -1   8   8      137.54      147.60     22.35 o 
   0   8   8     1440.65     1457.26     25.77 o 
   1   8   8      177.83      190.91     24.65 o 
   2   8   8       11.92       21.79      9.42 o 
   3   8   8       99.54       78.73     14.27 o 
   4   8   8      230.78      191.94     21.09 o 
   5   8   8       42.29       31.70     18.97 o 
   6   8   8       62.61       73.99     39.21 o 
  -8   9   8     2407.10     2386.20     92.05 o 
  -7   9   8        1.42       22.80     21.98 o 
  -6   9   8     2431.71     2345.08    108.68 o 
  -5   9   8        0.91       -5.51     32.21 o 
  -4   9   8      231.18      199.02     15.99 o 
  -3   9   8       47.80       47.15      9.78 o 
  -2   9   8      331.30      349.15     32.93 o 
  -1   9   8      548.85      514.87     23.40 o 
   0   9   8     6470.78     6449.97    108.46 o 
   1   9   8      110.03      106.40     17.92 o 
   2   9   8     4752.76     4781.26     83.63 o 
   3   9   8     1430.76     1438.80     45.93 o 
   4   9   8      488.30      401.06    117.65 o 
   5   9   8     2217.79     2448.77    122.01 o 
  -7  10   8       14.74       22.91     20.99 o 
  -6  10   8      238.09      251.35     68.84 o 
  -5  10   8      560.50      538.34    102.64 o 
  -4  10   8      597.81      614.43    149.40 o 
  -3  10   8     3963.53     4078.93     93.41 o 
  -2  10   8        5.00        4.37      6.41 o 
  -1  10   8      233.34      212.86     17.60 o 
   0  10   8     1292.73     1264.39     29.22 o 
   1  10   8       75.67       73.59     16.03 o 
   2  10   8      758.63      772.80     70.88 o 
   3  10   8      193.98      238.58     52.15 o 
   4  10   8       43.01       44.19     34.05 o 
  -5  11   8       76.85      114.98     56.90 o 
  -4  11   8       75.11       59.87     42.52 o 
  -3  11   8       39.55       45.42     28.03 o 
  -2  11   8     2271.24     2429.64     43.47 o 
  -1  11   8      199.83      237.88     50.78 o 
   0  11   8     1455.82     1583.09     57.42 o 
   1  11   8      100.29       76.61     31.23 o 
   2  11   8       81.63       83.98     30.04 o 
  -3  12   8     2253.87     2161.63     75.85 o 
  -2  12   8      171.86      111.40     59.67 o 
  -1  12   8     2237.50     2268.58     96.02 o 
   0  12   8      410.30      237.53    118.21 o 
 -11   1   9      536.50      488.27     62.12 o 
 -10   1   9      270.98      273.01     58.35 o 
  -9   1   9     3319.65     3376.97     66.43 o 
  -8   1   9     1009.63     1001.34     24.08 o 
  -7   1   9     6419.10     6475.80    117.86 o 
  -6   1   9       96.61      103.66     14.13 o 
  -5   1   9      878.38      863.55     24.11 o 
  -4   1   9     2357.84     2330.12     28.22 o 
  -3   1   9     5989.56     6206.66     49.82 o 
  -2   1   9     5055.28     5136.95     98.72 o 
  -1   1   9    12857.79    12760.12     90.92 o 
   0   1   9      200.80      250.85     29.04 o 
   1   1   9     8483.84     8206.06     45.38 o 
   2   1   9    14705.58    14943.34    180.01 o 
   3   1   9     1807.85     1942.12     31.78 o 
   4   1   9    10120.17    10555.88     75.39 o 
   5   1   9        0.23        8.48      8.87 o 
   6   1   9     2531.26     2296.95     58.90 o 
   7   1   9      261.17      281.60     61.79 o 
   8   1   9        7.09       19.96     13.72 o 
 -11   2   9        1.99       13.60     11.27 o 
 -10   2   9      571.21      585.48     36.46 o 
  -9   2   9       10.65       19.23      7.68 o 
  -8   2   9     1120.11     1100.24     48.42 o 
  -7   2   9      537.93      561.50     32.25 o 
  -6   2   9     3345.96     3412.60     67.30 o 
  -5   2   9      365.29      347.51     29.27 o 
  -4   2   9    12498.39    12881.60     78.92 o 
  -3   2   9     6603.16     6565.79     35.55 o 
  -2   2   9     1694.79     1581.20     20.46 o 
  -1   2   9     4189.72     4287.73     55.05 o 
   0   2   9      554.01      490.31     25.33 o 
   1   2   9     4516.33     4694.27     37.85 o 
   2   2   9      271.84      266.21     31.64 o 
   3   2   9     1700.04     1786.54     33.01 o 
   4   2   9      123.53      128.80     21.37 o 
   5   2   9      657.51      607.02     29.20 o 
   6   2   9       28.47       22.94      9.35 o 
   7   2   9     1032.02     1126.97     58.08 o 
   8   2   9       17.31       22.27     12.88 o 
 -11   3   9      477.74      415.76    155.43 o 
 -10   3   9     1004.86     1018.57     44.41 o 
  -9   3   9      951.55      901.99     56.38 o 
  -8   3   9     1132.94     1186.91     35.58 o 
  -7   3   9      228.43      228.05     19.24 o 
  -6   3   9       22.78       23.93      7.03 o 
  -5   3   9      801.08      792.41     18.75 o 
  -4   3   9     3230.61     3401.56     60.16 o 
  -3   3   9     2746.60     2715.43     49.16 o 
  -2   3   9     2489.10     2389.58     49.48 o 
  -1   3   9     5492.01     5661.70     52.33 o 
   0   3   9     1990.79     1894.61     40.61 o 
   1   3   9      649.51      662.70     19.81 o 
   2   3   9       15.78       11.85      7.24 o 
   3   3   9     2028.35     1960.87     26.41 o 
   4   3   9     4984.48     5056.08     81.67 o 
   5   3   9     1747.39     1737.97     33.17 o 
   6   3   9      684.94      654.85     74.47 o 
   7   3   9      246.62      201.17     41.82 o 
   8   3   9      106.84      104.41     23.45 o 
 -10   4   9     1249.93     1231.96     70.41 o 
  -9   4   9     1254.36     1229.71     41.16 o 
  -8   4   9        5.93       24.75      7.80 o 
  -7   4   9        5.54       13.84      7.15 o 
  -6   4   9    14659.84    14863.29    140.12 o 
  -5   4   9      120.78      116.23     14.86 o 
  -4   4   9    14088.84    13919.40    157.12 o 
  -3   4   9     2200.83     2416.92     27.37 o 
  -2   4   9      254.06      239.55     21.18 o 
  -1   4   9    11316.13    11078.31    102.04 o 
   0   4   9      354.90      334.13     29.26 o 
   1   4   9    12287.99    12551.18     86.49 o 
   2   4   9      349.67      353.00     20.23 o 
   3   4   9      534.82      498.91     27.58 o 
   4   4   9        5.45       14.50      8.57 o 
   5   4   9       56.40       81.63     13.76 o 
   6   4   9        0.91        7.10      6.06 o 
   7   4   9      522.96      593.68     37.46 o 
   8   4   9      343.13      300.50    120.76 o 
 -10   5   9      885.98      766.87    165.46 o 
  -9   5   9       10.90       42.95     24.81 o 
  -8   5   9     2020.30     2140.19     53.84 o 
  -7   5   9      124.41      122.26     22.30 o 
  -6   5   9     1262.46     1297.75     60.02 o 
  -5   5   9      892.34      859.97     16.71 o 
  -4   5   9      313.58      314.66     14.95 o 
  -3   5   9     5342.11     5486.35     66.30 o 
  -2   5   9     5989.62     5881.09     63.50 o 
  -1   5   9      391.73      448.60     23.88 o 
   0   5   9     1630.57     1601.15     26.44 o 
   1   5   9     6357.20     6334.99     71.40 o 
   2   5   9     2242.63     2274.04     35.53 o 
   3   5   9    11377.90    11591.95    145.10 o 
   4   5   9     7198.76     7004.66     74.71 o 
   5   5   9     2740.29     2633.07     54.23 o 
   6   5   9     1973.09     1954.34     67.13 o 
   7   5   9      438.99      301.67     62.46 o 
 -10   6   9      122.11      105.95     46.76 o 
  -9   6   9        3.48       -1.98     35.95 o 
  -8   6   9      843.16      827.13    160.82 o 
  -7   6   9      112.60      144.93     16.61 o 
  -6   6   9     3857.26     3846.09     50.34 o 
  -5   6   9     2909.11     2865.21     64.08 o 
  -4   6   9      474.05      450.63     22.72 o 
  -3   6   9      460.13      426.18     19.50 o 
  -2   6   9      340.09      366.18     24.62 o 
  -1   6   9      204.14      170.98     19.53 o 
   0   6   9     1628.27     1620.61     27.80 o 
   1   6   9     1755.01     1669.33     28.69 o 
   2   6   9     1668.29     1598.30     28.14 o 
   3   6   9     3806.77     3784.37     52.88 o 
   4   6   9      819.93      783.49     27.86 o 
   5   6   9      587.68      599.48     41.42 o 
   6   6   9      402.99      375.51     36.27 o 
   7   6   9      823.82      712.30    197.60 o 
  -9   7   9      347.12      258.71    112.15 o 
  -8   7   9      288.06      316.01     75.72 o 
  -7   7   9     1695.38     1878.95    195.45 o 
  -6   7   9        6.40        9.51      4.18 o 
  -5   7   9      257.23      281.63     21.94 o 
  -4   7   9      452.50      487.05     15.55 o 
  -3   7   9     2514.87     2450.18     37.44 o 
  -2   7   9       10.59       22.38      7.78 o 
  -1   7   9     1606.08     1653.04     30.12 o 
   0   7   9     1724.71     1699.45     29.11 o 
   1   7   9     1751.62     1782.68     31.72 o 
   2   7   9     1741.58     1743.02     44.63 o 
   3   7   9       24.36       29.11      8.83 o 
   4   7   9      278.77      325.30     19.88 o 
   5   7   9      520.27      449.61     28.55 o 
   6   7   9       37.34       82.59     28.47 o 
  -8   8   9       25.48       24.31     35.75 o 
  -7   8   9     1775.95     1786.94    138.76 o 
  -6   8   9      441.76      423.52    102.35 o 
  -5   8   9     4603.81     4590.97     89.85 o 
  -4   8   9        5.81       11.49      6.92 o 
  -3   8   9     7705.48     7807.43     98.00 o 
  -2   8   9     6723.63     6789.55     66.73 o 
  -1   8   9      109.73      112.57     16.30 o 
   0   8   9     2922.52     2831.35     50.54 o 
   1   8   9     2140.08     2143.39     29.97 o 
   2   8   9     2194.32     2161.56     88.90 o 
   3   8   9       19.98       32.52     11.14 o 
   4   8   9      170.36      182.62     30.82 o 
   5   8   9       22.08       20.55     18.10 o 
   6   8   9      918.13      906.25    174.07 o 
  -8   9   9      494.51      406.59    120.67 o 
  -7   9   9      142.82       93.24     38.02 o 
  -6   9   9      164.55      167.15     47.70 o 
  -5   9   9       36.25       28.65     16.37 o 
  -4   9   9       25.76       27.59      8.17 o 
  -3   9   9       42.19       30.61      6.71 o 
  -2   9   9       40.02       26.86      6.19 o 
  -1   9   9      513.89      475.04     30.00 o 
   0   9   9      582.34      493.80     23.45 o 
   1   9   9        0.48       12.84      7.83 o 
   2   9   9      260.33      225.96     32.58 o 
   3   9   9        5.84        8.54     10.88 o 
   4   9   9      128.66      130.47     58.20 o 
   5   9   9       93.00       55.22     28.58 o 
  -7  10   9     1227.15     1160.43    208.79 o 
  -6  10   9       23.34       36.81     35.27 o 
  -5  10   9     2589.82     2707.47     83.80 o 
  -4  10   9       55.40       51.31     14.63 o 
  -3  10   9     1156.62     1238.34     70.41 o 
  -2  10   9     1157.60     1147.08     32.09 o 
  -1  10   9      850.70      829.56     23.83 o 
   0  10   9     2497.45     2425.31     60.97 o 
   1  10   9       29.15       29.07     14.58 o 
   2  10   9      370.86      333.06     87.43 o 
   3  10   9      164.70      118.44     55.33 o 
   4  10   9       10.37       -0.82     35.81 o 
  -5  11   9      140.85      139.66     55.54 o 
  -4  11   9       45.05       42.90     21.76 o 
  -3  11   9      234.03      230.97     79.60 o 
  -2  11   9      939.95      969.59     40.84 o 
  -1  11   9       78.39       46.19     14.68 o 
   0  11   9     1823.37     1827.86     39.47 o 
   1  11   9      613.23      502.78    147.44 o 
   2  11   9      505.41      435.08     89.46 o 
  -3  12   9       42.28       29.70     22.89 o 
  -2  12   9        1.38       25.35     13.39 o 
  -1  12   9       18.21        4.74     11.40 o 
   0  12   9        0.87       17.76     18.42 o 
 -11   0  10        0.36       26.13     21.85 o 
 -10   0  10     1270.86     1195.28     76.11 o 
  -9   0  10     3866.49     4259.59    141.55 o 
  -8   0  10     4437.01     4396.76     68.51 o 
  -7   0  10       32.52       29.22     10.64 o 
  -6   0  10    29684.30    32478.91    417.88 o 
  -5   0  10     9638.13    10085.70    449.07 o 
  -4   0  10     5801.71     5684.19     69.86 o 
  -3   0  10    14251.62    14670.04    172.08 o 
  -2   0  10      940.98     1116.66     67.97 o 
  -1   0  10    21432.25    20810.83    425.79 o 
   0   0  10        1.97       15.76      8.30 o 
   1   0  10     4172.74     4086.83     87.70 o 
   2   0  10     1123.45     1147.33     40.71 o 
   3   0  10      766.40      842.34     70.36 o 
   4   0  10       57.97       63.65     20.91 o 
   5   0  10     4328.69     4383.90    175.56 o 
   6   0  10      214.55      229.33     83.33 o 
   7   0  10     3288.45     3591.87    138.88 o 
   8   0  10        6.12       17.55     16.89 o 
 -11   1  10       17.15       65.62     18.93 o 
 -10   1  10      682.49      654.10     73.05 o 
  -9   1  10     1714.31     1788.17     78.68 o 
  -8   1  10       24.08       24.21     11.43 o 
  -7   1  10      277.75      244.56     20.01 o 
  -6   1  10      250.85      250.39     32.93 o 
  -5   1  10      857.39      848.11     26.93 o 
  -4   1  10     1346.12     1329.45     21.81 o 
  -3   1  10      997.15      922.33     24.22 o 
  -2   1  10      223.37      243.98     23.20 o 
  -1   1  10     1534.78     1448.99     21.62 o 
   0   1  10     1531.42     1485.33     36.67 o 
   1   1  10      388.57      436.37     16.51 o 
   2   1  10     2049.61     1833.37     30.20 o 
   3   1  10      217.04      186.19     27.40 o 
   4   1  10       54.25       50.70      8.52 o 
   5   1  10     1713.52     1714.92     44.90 o 
   6   1  10      118.41      115.92     26.70 o 
   7   1  10      498.75      471.65     69.95 o 
   8   1  10      269.36      215.19     52.37 o 
 -11   2  10        1.11       15.27      8.84 o 
 -10   2  10      515.28      528.38     64.49 o 
  -9   2  10      301.57      294.89     39.76 o 
  -8   2  10     3169.08     3217.36     68.61 o 
  -7   2  10      919.16      946.33     20.18 o 
  -6   2  10     3992.75     3795.98     38.94 o 
  -5   2  10      107.33      120.32     14.93 o 
  -4   2  10     1091.48     1091.83     20.66 o 
  -3   2  10    17755.83    17412.60    216.78 o 
  -2   2  10      131.75       80.34     11.51 o 
  -1   2  10    23124.90    22897.84    194.54 o 
   0   2  10      656.51      655.20     24.18 o 
   1   2  10     2595.96     2820.88     33.38 o 
   2   2  10     2483.24     2419.17     35.81 o 
   3   2  10     1482.73     1433.89     27.59 o 
   4   2  10      458.59      475.98     25.35 o 
   5   2  10     1831.35     1863.89     54.21 o 
   6   2  10      117.55       99.32     22.53 o 
   7   2  10      128.35      125.66     30.45 o 
   8   2  10      230.61      179.10     51.87 o 
 -11   3  10     1925.94     2014.45    257.02 o 
 -10   3  10       17.51       -4.19     15.82 o 
  -9   3  10     2957.82     2834.65     52.16 o 
  -8   3  10     2116.86     2089.21     41.10 o 
  -7   3  10      744.54      727.80     27.51 o 
  -6   3  10     2488.64     2489.36     42.06 o 
  -5   3  10      148.44      172.60     25.13 o 
  -4   3  10       68.36       72.30     12.50 o 
  -3   3  10     1163.31     1154.57     28.11 o 
  -2   3  10     3054.15     3287.11     36.37 o 
  -1   3  10     9300.01     9542.03    100.23 o 
   0   3  10    15176.32    16044.50    118.47 o 
   1   3  10     6731.56     6969.14     55.86 o 
   2   3  10     9158.52     9046.87    120.46 o 
   3   3  10      353.70      371.18     23.10 o 
   4   3  10     7059.91     6931.85     97.14 o 
   5   3  10      109.47      112.41     22.22 o 
   6   3  10      112.15      108.19     27.18 o 
   7   3  10      405.34      436.62     78.27 o 
   8   3  10      189.57      144.82     38.87 o 
 -10   4  10      654.33      509.14    157.60 o 
  -9   4  10       64.33      118.14     26.66 o 
  -8   4  10      842.36      847.85     39.97 o 
  -7   4  10     1628.44     1705.37     43.68 o 
  -6   4  10        2.83        4.70      8.18 o 
  -5   4  10      299.24      343.23     26.51 o 
  -4   4  10     4848.86     4934.82     63.03 o 
  -3   4  10     9190.50     9509.13    130.59 o 
  -2   4  10    19716.60    20885.01    264.21 o 
  -1   4  10     1490.52     1594.54     28.83 o 
   0   4  10     2224.58     2208.51     28.90 o 
   1   4  10      271.98      308.61     26.79 o 
   2   4  10      410.10      415.44     24.89 o 
   3   4  10       81.26       91.71     12.15 o 
   4   4  10     1789.76     1869.33     33.54 o 
   5   4  10       76.84       61.54     11.30 o 
   6   4  10     1729.02     1656.84     67.19 o 
   7   4  10       61.44       56.56     15.22 o 
 -10   5  10      339.22      278.34     65.54 o 
  -9   5  10      858.90      946.48    124.35 o 
  -8   5  10      220.64      182.54     21.11 o 
  -7   5  10       38.37       29.07      7.35 o 
  -6   5  10     1657.42     1643.64     34.16 o 
  -5   5  10     2605.81     2540.79     34.18 o 
  -4   5  10     4081.35     4092.89     36.83 o 
  -3   5  10     2696.00     2902.32     41.95 o 
  -2   5  10        5.35       26.03      9.26 o 
  -1   5  10      951.19      997.64     21.83 o 
   0   5  10     3218.17     3282.33     45.80 o 
   1   5  10       32.70       37.90     10.04 o 
   2   5  10     3619.66     3863.86     53.46 o 
   3   5  10     1041.51      988.27     26.00 o 
   4   5  10       39.28       45.07     12.24 o 
   5   5  10       11.87       20.44     10.31 o 
   6   5  10      182.82      146.07     38.68 o 
   7   5  10     1080.09     1114.10     79.32 o 
 -10   6  10      285.02      237.08     78.18 o 
  -9   6  10      731.48      717.48    118.48 o 
  -8   6  10       12.20       31.63     37.12 o 
  -7   6  10      541.19      565.74     19.61 o 
  -6   6  10     1764.23     1680.11     34.90 o 
  -5   6  10     4538.75     4593.80     57.97 o 
  -4   6  10     7900.28     7908.20     85.32 o 
  -3   6  10     2690.56     2695.71     37.57 o 
  -2   6  10     4584.87     4534.14     58.08 o 
  -1   6  10     1944.53     1890.23     32.97 o 
   0   6  10     3585.45     3819.95     52.05 o 
   1   6  10       11.97       15.85      8.76 o 
   2   6  10      458.50      498.93     28.02 o 
   3   6  10      346.68      324.48     43.26 o 
   4   6  10       11.41        7.78      6.65 o 
   5   6  10      128.79      123.94     28.68 o 
   6   6  10      480.18      509.33     27.32 o 
   7   6  10       24.72       36.91     32.89 o 
  -9   7  10      507.75      509.68    144.73 o 
  -8   7  10     1398.87     1435.56     72.12 o 
  -6   7  10      571.49      541.01     16.06 o 
  -5   7  10     1378.26     1394.30     25.35 o 
  -4   7  10     4883.99     5006.90     56.63 o 
  -3   7  10      327.03      354.17     36.03 o 
  -2   7  10      913.43      982.02     22.16 o 
  -1   7  10      293.04      247.93     30.16 o 
   0   7  10      526.40      505.66     22.62 o 
   1   7  10     5210.93     5301.67     67.01 o 
   2   7  10      948.47     1016.03     28.17 o 
   3   7  10     3859.20     4026.40     97.47 o 
   4   7  10      479.33      482.90     36.03 o 
   5   7  10      287.32      250.54     45.80 o 
   6   7  10      294.15      276.63     74.63 o 
  -8   8  10      313.10      303.16    101.21 o 
  -7   8  10      190.59      195.32     80.00 o 
  -6   8  10      862.14      879.18    171.77 o 
  -5   8  10      619.55      660.72     16.09 o 
  -4   8  10      609.35      549.20     36.60 o 
  -3   8  10       48.21       45.03      9.29 o 
  -2   8  10       12.70       16.50      7.23 o 
  -1   8  10      147.44      148.24     22.28 o 
   0   8  10      115.55      101.21     13.11 o 
   1   8  10       52.32       50.70     12.97 o 
   2   8  10      541.99      494.14     19.69 o 
   3   8  10       22.47       29.47     13.72 o 
   4   8  10      110.01       99.08     22.76 o 
   5   8  10      257.41      291.25     72.42 o 
  -8   9  10       50.61       47.57     27.79 o 
  -7   9  10     1221.37     1150.25    101.65 o 
  -6   9  10       27.07       34.39     33.83 o 
  -5   9  10     2052.38     2163.67    123.13 o 
  -4   9  10      379.65      396.00     40.59 o 
  -3   9  10      342.16      309.10     20.23 o 
  -2   9  10     2472.12     2374.25     55.60 o 
  -1   9  10      468.67      539.32     48.23 o 
   0   9  10      135.12      142.44     20.78 o 
   1   9  10     1242.20     1418.48     72.13 o 
   2   9  10      662.08      708.10     32.32 o 
   3   9  10     4574.50     4897.08    338.01 o 
   4   9  10        8.37       -2.90     31.22 o 
   5   9  10     1076.48      980.45    219.26 o 
  -7  10  10     1129.07     1039.21     67.35 o 
  -6  10  10      419.93      357.53    128.70 o 
  -5  10  10     2358.98     2498.02     81.74 o 
  -4  10  10      525.43      400.49    133.25 o 
  -3  10  10      106.34      100.32     26.80 o 
  -2  10  10     3555.84     3602.12     73.18 o 
  -1  10  10        2.48       16.00      7.79 o 
   0  10  10     1639.14     1645.50     75.42 o 
   1  10  10        1.18       -1.73     12.66 o 
   2  10  10      245.15      248.91     73.46 o 
   3  10  10      327.95      268.59    121.10 o 
  -5  11  10      755.27      698.21     83.18 o 
  -4  11  10     1333.34     1512.19     69.06 o 
  -3  11  10        8.14       29.67     32.32 o 
  -2  11  10      323.75      326.24     56.36 o 
  -1  11  10      643.82      556.54     77.23 o 
   0  11  10        0.50       10.87     10.84 o 
   1  11  10     2719.12     2916.73     79.29 o 
   2  11  10       13.92       21.44     25.42 o 
 -11   1  11     1320.66     1405.57     42.61 o 
 -10   1  11      179.96      172.53     40.39 o 
  -9   1  11     1008.03      976.90     44.42 o 
  -8   1  11     4529.50     4426.83     87.62 o 
  -7   1  11      350.85      308.53     31.40 o 
  -6   1  11     8177.49     8206.53    152.23 o 
  -5   1  11     2126.17     2019.84     44.58 o 
  -4   1  11     1489.46     1552.51     25.40 o 
  -3   1  11      971.16     1070.21     25.21 o 
  -2   1  11     7782.29     7907.46     64.07 o 
  -1   1  11      439.09      513.72     26.57 o 
   0   1  11    15672.62    15701.94    148.97 o 
   1   1  11        5.41       16.15      6.72 o 
   2   1  11     8788.22     8690.87    105.48 o 
   3   1  11     1023.12     1001.26     24.78 o 
   4   1  11      741.18      645.30     22.11 o 
   5   1  11     3587.90     3674.74     79.38 o 
   6   1  11       66.00       90.33     27.26 o 
   7   1  11      554.97      536.96    102.15 o 
   8   1  11      258.79      218.33     59.47 o 
 -11   2  11       56.63       76.07     17.81 o 
 -10   2  11     1601.69     1520.02     53.37 o 
  -9   2  11       21.98       33.09     12.11 o 
  -8   2  11     1208.80     1210.42     30.71 o 
  -7   2  11      609.32      615.76     26.45 o 
  -6   2  11      661.15      653.34     36.58 o 
  -5   2  11     4024.73     3963.82     64.91 o 
  -4   2  11     2984.93     3055.59     57.54 o 
  -3   2  11     4863.92     4674.28     44.71 o 
  -2   2  11     3772.08     3965.31     40.97 o 
  -1   2  11    11906.11    12554.40     77.16 o 
   0   2  11     3094.55     2941.16     35.05 o 
   1   2  11       32.14       33.26      8.80 o 
   2   2  11       92.01      110.12     16.43 o 
   3   2  11      884.83      920.10     23.43 o 
   4   2  11      180.24      134.61     26.01 o 
   5   2  11     1384.07     1365.76     40.84 o 
   6   2  11      211.19      209.58     52.86 o 
   7   2  11      694.38      568.20     84.21 o 
 -11   3  11       84.19       79.14     31.83 o 
 -10   3  11      127.18      134.05     35.29 o 
  -9   3  11      536.90      506.10     23.22 o 
  -8   3  11     1427.02     1332.39     60.59 o 
  -7   3  11     1152.07     1208.22     31.08 o 
  -6   3  11      887.71      906.39     46.81 o 
  -5   3  11      833.14      845.13     25.95 o 
  -4   3  11        4.69       14.18      5.89 o 
  -3   3  11      126.50      112.64     16.04 o 
  -2   3  11      292.19      389.78     20.72 o 
  -1   3  11       17.48       30.79      8.80 o 
   0   3  11      573.71      549.45     20.52 o 
   1   3  11      562.38      484.17     23.90 o 
   2   3  11      753.30      700.21     28.18 o 
   3   3  11      587.98      553.63     30.29 o 
   4   3  11       12.43       21.92      8.37 o 
   5   3  11       32.61       16.41     11.53 o 
   6   3  11      186.54      198.77     37.26 o 
   7   3  11      906.98      827.56     45.33 o 
 -10   4  11      400.89      353.12    100.16 o 
  -9   4  11       20.59       34.61     14.97 o 
  -8   4  11     4954.12     4792.22     81.13 o 
  -7   4  11      610.05      587.55     25.48 o 
  -6   4  11     4645.39     4676.83     87.49 o 
  -5   4  11     4876.11     4978.72     70.13 o 
  -4   4  11      189.24      216.71     21.08 o 
  -3   4  11    41682.91    42551.09    164.29 o 
  -2   4  11      651.11      743.51     22.48 o 
  -1   4  11    14652.89    14878.39    101.73 o 
   0   4  11      125.88      145.03     17.43 o 
   1   4  11      656.23      631.68     21.45 o 
   2   4  11     2511.54     2479.79     38.55 o 
   3   4  11     3922.26     4006.80     61.68 o 
   4   4  11       32.96       38.90      9.17 o 
   5   4  11     1723.70     1616.17     47.59 o 
   6   4  11     2087.89     2138.72     65.47 o 
   7   4  11      116.35      115.34     26.99 o 
 -10   5  11      229.06      250.52     74.90 o 
  -9   5  11      312.65      301.33     73.60 o 
  -8   5  11      803.59      776.33     31.43 o 
  -7   5  11     3162.65     3136.29     61.73 o 
  -6   5  11       22.41       37.47      7.22 o 
  -5   5  11     2575.08     2579.78     34.73 o 
  -4   5  11     1617.80     1625.65     40.09 o 
  -3   5  11      183.54      198.45     28.03 o 
  -2   5  11      981.52     1042.63     27.03 o 
  -1   5  11     4473.77     4572.23     91.34 o 
   0   5  11       17.63       10.58      7.58 o 
   1   5  11     8103.53     8222.22     94.09 o 
   2   5  11     2487.52     2575.52     37.74 o 
   3   5  11      182.64      166.49     29.29 o 
   4   5  11     1151.17     1186.11     38.05 o 
   5   5  11       16.60       18.77     11.17 o 
   6   5  11      815.56      799.07     37.78 o 
   7   5  11      210.86      195.44     51.82 o 
 -10   6  11     1120.69     1240.76     74.20 o 
  -9   6  11     1865.29     1827.04     80.09 o 
  -8   6  11     1043.33     1102.93     69.34 o 
  -7   6  11       84.50       64.99     13.16 o 
  -6   6  11     2189.19     2270.37     73.08 o 
  -5   6  11     1035.28      985.39     23.70 o 
  -4   6  11     4059.80     4226.95     51.18 o 
  -3   6  11      562.13      528.25     22.24 o 
  -2   6  11     2717.55     2639.61     62.71 o 
  -1   6  11      658.39      604.01     19.54 o 
   0   6  11       94.01       83.73     12.22 o 
   1   6  11      118.82      102.50     14.84 o 
   2   6  11      386.04      445.54     34.03 o 
   3   6  11      407.32      379.33     46.06 o 
   4   6  11     1977.95     1952.75     37.49 o 
   5   6  11      264.29      264.52     44.22 o 
   6   6  11      373.62      344.53    114.27 o 
  -9   7  11      996.51      980.82    171.37 o 
  -8   7  11        4.98       66.68     42.68 o 
  -7   7  11      361.01      425.62     91.65 o 
  -6   7  11      457.27      449.20     26.34 o 
  -5   7  11       20.22       23.86      6.94 o 
  -4   7  11      915.73      915.35     34.61 o 
  -3   7  11      269.15      283.10     24.87 o 
  -2   7  11      450.28      436.90     35.75 o 
  -1   7  11     1731.22     1708.21     28.97 o 
   0   7  11     1705.09     1760.65     36.28 o 
   1   7  11      976.53      999.41     27.99 o 
   2   7  11     1328.12     1434.26     43.52 o 
   3   7  11     3812.49     3810.34     70.28 o 
   4   7  11     2186.63     2246.89     89.35 o 
   5   7  11      450.05      453.09    183.07 o 
  -8   8  11      102.11       73.42     43.87 o 
  -7   8  11     1570.21     1648.26    232.19 o 
  -6   8  11      686.55      736.51    187.66 o 
  -5   8  11       30.11       28.60     10.09 o 
  -4   8  11     5172.87     5483.66     89.18 o 
  -3   8  11       69.13       70.75     13.34 o 
  -2   8  11     3071.81     3188.91     59.39 o 
  -1   8  11       59.75       79.01     12.37 o 
   0   8  11     1118.21     1040.56     25.65 o 
   1   8  11     2787.95     2897.19     69.68 o 
   2   8  11      414.02      441.78     54.78 o 
   3   8  11      150.54      157.17     28.16 o 
   4   8  11      785.82      764.73     89.68 o 
   5   8  11        0.48       48.64     25.86 o 
  -8   9  11       68.91       32.47     44.61 o 
  -7   9  11      235.50      204.16     50.03 o 
  -6   9  11      235.13      178.40     61.49 o 
  -5   9  11      558.26      514.10    130.95 o 
  -4   9  11       49.84       28.12     11.26 o 
  -3   9  11       13.29       13.83      5.91 o 
  -2   9  11       90.17       71.63     11.36 o 
  -1   9  11       79.74       58.82     10.68 o 
   0   9  11      652.76      545.29     30.64 o 
   1   9  11       15.66       27.73     17.40 o 
   2   9  11      948.51     1007.81     38.83 o 
   3   9  11       54.48       74.45     26.59 o 
  -6  10  11     1593.20     1503.47    125.81 o 
  -5  10  11       95.50       93.21     38.16 o 
  -4  10  11     5333.01     5509.96    156.50 o 
  -3  10  11       24.30       19.33      6.00 o 
  -2  10  11     2752.47     2572.07     71.25 o 
  -1  10  11      232.68      167.64     28.50 o 
   0  10  11      210.35      195.08     45.15 o 
   1  10  11      149.21      126.70     29.86 o 
   2  10  11      245.64      243.31     61.57 o 
   3  10  11      223.74      136.13     73.20 o 
  -5  11  11      925.56     1018.78     62.51 o 
  -4  11  11       49.24       67.11     36.14 o 
  -3  11  11      167.90      113.27     38.28 o 
  -2  11  11      123.61       86.43     22.00 o 
  -1  11  11      887.34      903.40     35.28 o 
   0  11  11      139.61      117.24     29.53 o 
   1  11  11     1904.23     1878.75     82.05 o 
 -11   0  12      686.75      693.91    114.96 o 
 -10   0  12      704.00      703.61    124.12 o 
  -9   0  12      273.63      250.33     92.16 o 
  -8   0  12        6.08       18.03     10.84 o 
  -7   0  12     6418.69     6481.49    193.20 o 
  -6   0  12     2786.27     3129.23     67.59 o 
  -5   0  12     4767.60     4379.14     84.22 o 
  -4   0  12      321.58      268.72     38.72 o 
  -3   0  12     4697.08     4579.43    104.41 o 
  -2   0  12     5800.49     5669.26    156.56 o 
  -1   0  12     4211.28     4387.20     65.24 o 
   0   0  12     3152.50     2998.66     67.19 o 
   1   0  12      124.50      126.22     27.00 o 
   2   0  12     2397.12     2414.35     56.08 o 
   3   0  12     1634.00     1534.47     45.34 o 
   4   0  12        4.29        8.70     12.59 o 
   5   0  12      941.86      907.96     56.23 o 
   6   0  12     1670.81     1738.79     86.69 o 
   7   0  12      162.58      108.17     36.23 o 
 -11   1  12      151.05      141.36     32.79 o 
 -10   1  12        9.13       21.27     13.95 o 
  -9   1  12       62.00       79.84     20.53 o 
  -8   1  12      295.10      298.61     29.19 o 
  -7   1  12      136.74      151.19     18.48 o 
  -6   1  12     2316.94     2249.88     48.68 o 
  -5   1  12     2399.01     2487.60     40.40 o 
  -4   1  12      158.19      192.26     21.36 o 
  -3   1  12      495.93      490.32     21.81 o 
  -2   1  12     6991.51     7153.68     76.17 o 
  -1   1  12      192.55      225.79     26.80 o 
   0   1  12     1570.10     1432.90     27.44 o 
   1   1  12      533.66      515.59     25.84 o 
   2   1  12       61.82       41.16     10.65 o 
   3   1  12     1763.19     1685.85     34.04 o 
   4   1  12        1.85        8.51     12.79 o 
   5   1  12       22.46       34.24     18.45 o 
   6   1  12      328.76      363.40     67.95 o 
   7   1  12       77.69       77.35     18.99 o 
 -11   2  12      586.31      582.97     39.55 o 
 -10   2  12     1289.68     1289.18     59.10 o 
  -9   2  12        2.48        1.54     12.04 o 
  -8   2  12     1382.03     1489.29     73.60 o 
  -7   2  12     1353.51     1364.18     36.00 o 
  -6   2  12      223.10      232.45     24.55 o 
  -5   2  12     8780.52     8770.55    105.37 o 
  -4   2  12     1210.85     1224.08     25.92 o 
  -3   2  12     7410.38     7051.36    103.15 o 
  -2   2  12       16.97       33.98     10.15 o 
  -1   2  12     3134.42     3363.11     33.73 o 
   0   2  12    10492.70    10205.62     74.89 o 
   1   2  12     4651.79     4637.77     65.76 o 
   2   2  12     2518.16     2326.57     39.90 o 
   3   2  12     1717.96     1627.90     30.23 o 
   4   2  12      576.93      546.47     70.33 o 
   5   2  12       12.75       26.18     12.21 o 
   6   2  12      765.75      847.26     68.24 o 
   7   2  12       11.70       33.64     15.13 o 
 -11   3  12      892.22      678.59    171.85 o 
 -10   3  12     4441.82     4538.96     83.30 o 
  -9   3  12       69.52       65.16     22.74 o 
  -8   3  12     7129.47     7465.23    118.52 o 
  -7   3  12       36.78       32.63     12.31 o 
  -6   3  12     1103.55     1095.66     23.18 o 
  -5   3  12     1255.34     1213.78     24.12 o 
  -4   3  12     1161.56     1212.22     39.44 o 
  -3   3  12      812.65      873.08     27.12 o 
  -2   3  12    11766.00    12070.86    102.97 o 
  -1   3  12     5370.13     5483.01    107.02 o 
   0   3  12     3557.17     3519.25     57.02 o 
   1   3  12      728.83      651.27     21.39 o 
   2   3  12     1634.85     1532.29     31.62 o 
   3   3  12     2489.53     2588.16     46.84 o 
   4   3  12      297.41      296.73     43.64 o 
   5   3  12     1237.67     1270.60     36.80 o 
   6   3  12      145.05      112.43     27.11 o 
   7   3  12      224.29      211.67     32.86 o 
 -10   4  12      227.18      252.04     61.58 o 
  -9   4  12      313.51      265.98     41.31 o 
  -8   4  12     1612.86     1656.73     39.74 o 
  -7   4  12      184.67      217.19     28.91 o 
  -6   4  12     2960.77     2964.67     45.67 o 
  -5   4  12     1062.29      989.53     19.53 o 
  -4   4  12     4698.72     4614.44     53.00 o 
  -3   4  12       25.28       39.38     23.78 o 
  -2   4  12      162.24      239.48     25.63 o 
  -1   4  12       61.10       44.99      8.98 o 
   0   4  12       33.32       51.35      8.15 o 
   1   4  12     2768.99     2695.10     41.43 o 
   2   4  12      178.36      194.46     17.61 o 
   3   4  12       17.62       24.55     10.62 o 
   4   4  12      183.69      170.30     28.46 o 
   5   4  12      181.93      162.92     28.99 o 
   6   4  12       14.43       23.96     12.69 o 
   7   4  12      643.15      611.26     41.87 o 
 -10   5  12      668.18      685.09    119.32 o 
  -9   5  12      671.48      579.22    112.90 o 
  -8   5  12     1279.56     1348.06     32.32 o 
  -7   5  12      331.91      289.65     30.63 o 
  -6   5  12      153.00      188.76     27.87 o 
  -5   5  12      736.72      680.58     32.11 o 
  -4   5  12     3210.24     3079.32     42.79 o 
  -3   5  12      397.75      352.99     36.48 o 
  -2   5  12     3740.24     3868.16     65.43 o 
  -1   5  12     1045.59     1146.81     26.00 o 
   0   5  12     1790.35     1831.85     33.32 o 
   1   5  12      394.77      384.17     26.77 o 
   2   5  12       32.27       23.53      8.18 o 
   3   5  12     1660.38     1704.73     54.21 o 
   4   5  12       31.01       15.89      7.81 o 
   5   5  12     3340.06     3492.61     97.05 o 
   6   5  12        6.21       -0.75     14.94 o 
 -10   6  12       93.07       92.31     35.31 o 
  -9   6  12        4.51       51.56     28.63 o 
  -8   6  12     1137.22     1111.73    140.54 o 
  -7   6  12      522.60      473.61     30.97 o 
  -6   6  12     2406.28     2423.24     41.79 o 
  -5   6  12     1965.40     1902.81     34.44 o 
  -4   6  12       81.02       99.70     12.92 o 
  -3   6  12     3960.27     4063.13     54.63 o 
  -2   6  12     1085.43     1039.35     33.96 o 
  -1   6  12     2087.28     2135.14     32.71 o 
   0   6  12      763.17      801.94     24.28 o 
   1   6  12       37.47       37.77     10.50 o 
   2   6  12       10.28       14.66      9.11 o 
   3   6  12      108.03       94.08     17.54 o 
   4   6  12      762.84      709.11     58.82 o 
   5   6  12      116.58       97.13     21.89 o 
   6   6  12      941.72     1026.26     89.93 o 
  -9   7  12     2203.97     2125.02     89.09 o 
  -8   7  12      237.98      185.94     57.52 o 
  -7   7  12     4570.62     4635.91    165.08 o 
  -6   7  12      545.99      521.90     21.39 o 
  -5   7  12      991.02     1064.19     26.62 o 
  -4   7  12      505.52      479.70     19.82 o 
  -3   7  12     2331.13     2209.52     51.36 o 
  -2   7  12     3272.02     3191.26     48.77 o 
  -1   7  12     4520.36     4705.89     58.83 o 
   0   7  12       20.63       15.59      6.76 o 
   1   7  12     1059.54     1082.97     56.20 o 
   2   7  12     1828.39     1831.00     50.77 o 
   3   7  12      451.33      464.12     48.45 o 
   4   7  12      311.25      342.11     59.57 o 
   5   7  12      679.88      720.79    146.80 o 
  -8   8  12       62.84       56.20     36.45 o 
  -7   8  12      337.78      302.22     78.00 o 
  -6   8  12      725.97      647.65    202.35 o 
  -5   8  12     1318.02     1404.08     33.01 o 
  -4   8  12     1563.49     1483.62     48.40 o 
  -3   8  12      317.65      292.62     46.21 o 
  -2   8  12      803.77      791.71     33.07 o 
  -1   8  12      578.48      525.39     48.59 o 
   0   8  12        8.69       19.20      9.64 o 
   1   8  12       33.90       32.40      9.96 o 
   2   8  12       97.82      106.03     24.52 o 
   3   8  12      967.25      944.33     55.28 o 
   4   8  12       10.56        9.99     23.38 o 
   5   8  12      159.56      177.29     46.66 o 
  -7   9  12      803.40      909.24    138.94 o 
  -6   9  12      183.22      164.14     50.46 o 
  -5   9  12      290.28      322.62     63.71 o 
  -4   9  12      142.67      142.48     20.45 o 
  -3   9  12     1209.75     1261.20     39.17 o 
  -2   9  12       16.42       16.73      8.87 o 
  -1   9  12     2481.14     2540.37    113.24 o 
   0   9  12      954.44      940.89     31.19 o 
   1   9  12     4194.88     4152.74    102.84 o 
   2   9  12     1593.88     1691.85     63.80 o 
   3   9  12      265.51      277.07     72.05 o 
   4   9  12     1300.45     1374.47     73.71 o 
  -6  10  12      416.21      371.56    101.89 o 
  -5  10  12       97.42       85.93     51.03 o 
  -4  10  12     2369.09     2358.75    136.28 o 
  -3  10  12       72.64       85.95     24.83 o 
  -2  10  12     1385.73     1380.79     53.24 o 
  -1  10  12      889.91      829.82     80.85 o 
   0  10  12      122.52      127.44     25.58 o 
   1  10  12      961.33     1023.12     67.47 o 
   2  10  12        5.98       32.39     23.65 o 
   3  10  12        3.07       20.75     14.29 o 
  -4  11  12       30.01       17.49     17.67 o 
  -3  11  12      409.63      373.45    125.15 o 
  -2  11  12      360.19      279.56     64.20 o 
  -1  11  12      959.29     1187.80     64.57 o 
   0  11  12       87.82       80.30     22.99 o 
   1  11  12       94.16      122.97     38.41 o 
 -11   1  13      194.65      162.22     33.60 o 
 -10   1  13     2141.18     2342.60     77.65 o 
  -9   1  13      424.33      371.26     68.14 o 
  -8   1  13     2278.89     2248.68     39.84 o 
  -7   1  13      297.61      321.75     30.57 o 
  -6   1  13       59.34       48.00     10.99 o 
  -5   1  13     2712.28     2576.82     38.93 o 
  -4   1  13     6290.53     6136.93     85.80 o 
  -3   1  13     2634.54     2524.65     42.92 o 
  -2   1  13     4468.87     4286.25     52.73 o 
  -1   1  13     1958.63     1956.91     28.89 o 
   0   1  13     2311.05     2182.67     50.25 o 
   1   1  13    12268.95    12210.52    243.34 o 
   2   1  13        6.56       13.50      9.57 o 
   3   1  13     4206.02     4296.66     90.63 o 
   4   1  13      148.62      131.06     27.69 o 
   5   1  13      180.13      213.85     39.61 o 
   6   1  13       24.79       44.48     15.27 o 
   7   1  13       86.86       89.52     27.66 o 
 -11   2  13        1.79        8.89     12.53 o 
 -10   2  13       26.23       49.36     19.07 o 
  -9   2  13      406.53      341.79     53.05 o 
  -8   2  13      159.79      150.17     22.10 o 
  -7   2  13     2704.81     2614.04     42.92 o 
  -6   2  13     1105.45     1134.56     26.80 o 
  -5   2  13     4620.59     4835.54     64.80 o 
  -4   2  13     5082.58     5065.43     66.55 o 
  -3   2  13     3287.16     3293.52     90.13 o 
  -2   2  13     1502.45     1487.08     32.91 o 
  -1   2  13        9.84       17.50     11.46 o 
   0   2  13      703.93      615.37     25.09 o 
   1   2  13      102.98       98.18     14.82 o 
   2   2  13      839.96      757.77     23.99 o 
   3   2  13     1156.31     1054.80     29.38 o 
   4   2  13      430.76      402.41     58.91 o 
   5   2  13      302.12      269.43     63.10 o 
   6   2  13     1760.95     1736.28     60.79 o 
   7   2  13       13.19       28.18     16.28 o 
 -11   3  13      133.62      151.91     68.45 o 
 -10   3  13     1949.55     1943.29     45.82 o 
  -9   3  13      241.70      227.32     33.71 o 
  -8   3  13       65.38       49.83      9.86 o 
  -7   3  13       41.71       39.26     15.65 o 
  -6   3  13     1088.61     1000.15     22.64 o 
  -5   3  13     1243.46     1156.68     30.56 o 
  -4   3  13     1871.45     1834.29     39.77 o 
  -3   3  13       51.74       53.93     10.04 o 
  -2   3  13      428.38      526.95     22.77 o 
  -1   3  13       27.83       39.30      9.41 o 
   0   3  13       70.87       62.17     10.59 o 
   1   3  13      274.25      248.92     37.44 o 
   2   3  13      390.70      309.87     38.41 o 
   3   3  13     1533.33     1517.28     40.06 o 
   4   3  13      758.03      718.70     31.43 o 
   5   3  13      638.54      575.07     40.44 o 
   6   3  13      124.84      103.37     24.44 o 
   7   3  13        4.05       12.66     15.54 o 
 -10   4  13       31.67       42.25     32.89 o 
  -9   4  13      153.92      115.28     25.33 o 
  -8   4  13        1.02       11.42      8.56 o 
  -7   4  13     3194.17     3290.36    103.06 o 
  -6   4  13      360.18      432.29     58.15 o 
  -5   4  13    11075.16    11446.62    114.22 o 
  -4   4  13      184.18      212.28     30.30 o 
  -3   4  13     2515.35     2432.78     31.96 o 
  -2   4  13     6781.69     6587.34     54.42 o 
  -1   4  13      574.23      551.49     34.17 o 
   0   4  13     4004.37     3894.10     68.95 o 
   1   4  13     2101.04     2094.85     36.91 o 
   2   4  13      992.63      979.31     30.48 o 
   3   4  13       19.93       29.76      8.00 o 
   4   4  13     4410.94     4390.99    115.28 o 
   5   4  13       92.96       53.38     13.80 o 
   6   4  13     1165.72     1224.16     47.87 o 
 -10   5  13      158.48      227.23     42.49 o 
  -9   5  13      434.90      519.52    105.93 o 
  -8   5  13        9.41       11.41      6.84 o 
  -7   5  13      359.14      367.77     28.78 o 
  -6   5  13      733.29      663.48     34.87 o 
  -5   5  13        6.10       20.08      8.26 o 
  -4   5  13      193.10      187.69     24.79 o 
  -3   5  13     3589.87     3754.87     67.06 o 
  -2   5  13       21.31        9.70      9.66 o 
  -1   5  13     3422.59     3413.27     49.07 o 
   0   5  13     5163.27     5215.02     62.25 o 
   1   5  13       27.21       33.28     11.76 o 
   2   5  13     6024.05     6565.09     89.24 o 
   3   5  13      381.06      312.15     54.82 o 
   4   5  13      715.96      697.72     36.01 o 
   5   5  13     1119.68     1131.43     39.53 o 
   6   5  13       58.67       69.38     27.10 o 
 -10   6  13       19.10       42.55     32.51 o 
  -9   6  13     1232.26     1259.37     86.41 o 
  -8   6  13     1286.62     1379.55    266.35 o 
  -7   6  13      614.73      682.04     32.11 o 
  -6   6  13     1287.63     1272.07     31.44 o 
  -5   6  13     2600.17     2606.47     39.48 o 
  -4   6  13     4073.42     4155.23     62.71 o 
  -3   6  13       23.88       26.53      6.98 o 
  -2   6  13       13.57       25.83      7.33 o 
  -1   6  13     2042.26     2068.01     38.69 o 
   0   6  13      306.52      295.60     43.44 o 
   1   6  13      144.99      150.02     23.79 o 
   2   6  13      361.63      320.69     42.45 o 
   3   6  13      214.84      137.13     25.47 o 
   4   6  13      105.19       86.05     23.44 o 
   5   6  13      302.87      272.43     49.92 o 
   6   6  13       67.71       67.91     31.51 o 
  -9   7  13      331.26      376.30     96.54 o 
  -8   7  13     1539.03     1517.98    224.50 o 
  -7   7  13       24.95        8.22      9.65 o 
  -6   7  13      359.63      360.54     22.57 o 
  -5   7  13      265.57      292.06     36.75 o 
  -4   7  13        3.32       14.34      7.28 o 
  -3   7  13       48.95       40.29      9.04 o 
  -2   7  13     3801.57     3766.49     66.27 o 
  -1   7  13     1390.60     1363.53     41.34 o 
   0   7  13     2688.41     2640.03     65.22 o 
   1   7  13     2996.80     2983.98     91.08 o 
   2   7  13     1440.60     1389.23     76.22 o 
   3   7  13      372.08      381.88     49.73 o 
   4   7  13       42.79       50.60     16.71 o 
   5   7  13       28.60        7.76     26.00 o 
  -8   8  13     2244.54     2271.51     85.80 o 
  -7   8  13      184.22      219.10     80.72 o 
  -6   8  13     2296.18     2489.87    111.41 o 
  -5   8  13      145.64      113.43     19.02 o 
  -4   8  13     2892.14     2972.16     61.69 o 
  -3   8  13     1804.98     1824.29     40.93 o 
  -2   8  13       49.28       54.58      9.47 o 
  -1   8  13     3669.84     3807.26     94.45 o 
   0   8  13      385.17      357.55     53.76 o 
   1   8  13     1307.41     1254.38     44.82 o 
   2   8  13      259.68      229.52     48.80 o 
   3   8  13      178.87      200.96     58.96 o 
   4   8  13        1.80        3.49     17.00 o 
  -7   9  13      270.39      192.88     94.36 o 
  -6   9  13       85.91      133.56     36.77 o 
  -5   9  13       51.56       73.53     36.86 o 
  -4   9  13      891.07      804.74     68.25 o 
  -3   9  13       13.38       27.49     10.48 o 
  -2   9  13      192.76      129.80     25.77 o 
  -1   9  13       32.94       14.90     11.15 o 
   0   9  13       12.21        4.09      8.37 o 
   1   9  13      310.60      270.09     69.47 o 
   2   9  13       19.94       18.12      9.62 o 
   3   9  13       62.21       74.40     25.90 o 
  -6  10  13     2074.74     2068.36     82.41 o 
  -5  10  13      442.32      412.10     72.78 o 
  -4  10  13      600.84      541.83    162.28 o 
  -3  10  13     2604.16     2679.70     65.98 o 
  -2  10  13       92.00       65.60     14.49 o 
  -1  10  13     2138.69     2160.72     45.65 o 
   0  10  13       60.40       33.72     15.18 o 
   1  10  13       45.80       50.42     17.21 o 
   2  10  13       55.49       31.07     31.57 o 
  -4  11  13      192.80      164.67     45.67 o 
  -3  11  13     1056.07     1055.81     83.80 o 
  -2  11  13      150.93      114.32     33.26 o 
  -1  11  13     1144.19      997.49     39.42 o 
   0  11  13      358.73      323.11    130.62 o 
 -11   0  14      318.63      204.47     94.24 o 
 -10   0  14     1758.54     1852.57     86.10 o 
  -9   0  14     3605.79     3657.63    125.95 o 
  -8   0  14       11.25       17.33      9.18 o 
  -7   0  14     2445.31     2676.90     54.54 o 
  -6   0  14     5479.39     5068.95    185.90 o 
  -5   0  14     1775.09     1943.44     54.10 o 
  -4   0  14    10189.64     9791.63    158.39 o 
  -3   0  14        0.53       -1.68     13.94 o 
  -2   0  14     7386.00     7721.39    164.75 o 
  -1   0  14       23.96       30.57     11.49 o 
   0   0  14      187.86      201.36     34.19 o 
   1   0  14       91.24       88.36     24.96 o 
   2   0  14       93.25       86.17     28.53 o 
   3   0  14       76.53       53.86     33.50 o 
   4   0  14     2530.45     2501.45    120.05 o 
   5   0  14        3.87       21.27     19.09 o 
   6   0  14     1617.58     1690.50     75.22 o 
   7   0  14      408.49      403.97    124.29 o 
 -11   1  14      144.07      145.94     34.08 o 
 -10   1  14      205.86      224.59     31.08 o 
  -9   1  14        7.69        1.79     17.32 o 
  -8   1  14      233.51      224.18     35.84 o 
  -7   1  14      194.95      187.37     26.19 o 
  -6   1  14       32.82       47.81      9.07 o 
  -5   1  14      802.38      798.52     42.64 o 
  -4   1  14      483.07      467.16     45.06 o 
  -3   1  14       92.41      101.65     13.42 o 
  -2   1  14      217.09      290.51     25.67 o 
  -1   1  14     1415.18     1260.27     31.21 o 
   0   1  14       45.00       53.60      9.29 o 
   1   1  14     4554.97     4506.76     58.53 o 
   2   1  14      399.90      368.98     46.74 o 
   3   1  14       95.95      118.15     24.13 o 
   4   1  14     2146.60     2147.13     75.08 o 
   5   1  14       42.67       35.74     23.18 o 
   6   1  14      853.71      861.09     85.05 o 
   7   1  14       46.57       40.52     17.43 o 
 -11   2  14      405.40      368.70     51.11 o 
 -10   2  14       96.98      112.40     21.77 o 
  -9   2  14     1916.89     1852.76    104.02 o 
  -8   2  14      969.57     1016.39     30.22 o 
  -7   2  14     2393.30     2440.45     53.08 o 
  -6   2  14      204.97      206.83     23.42 o 
  -5   2  14      798.48      853.32     27.10 o 
  -4   2  14     6101.00     6236.48     75.38 o 
  -3   2  14     1174.29     1225.14     23.03 o 
  -2   2  14     4645.45     4467.99     67.40 o 
  -1   2  14     1347.52     1226.44     23.29 o 
   0   2  14     1070.81      985.87     23.51 o 
   1   2  14      130.30      163.36     24.34 o 
   2   2  14     5561.20     5578.61     68.71 o 
   3   2  14     1842.06     1775.28     35.48 o 
   4   2  14     1590.82     1633.90     60.00 o 
   5   2  14      285.73      232.85     45.74 o 
   6   2  14      101.32       81.37     21.48 o 
 -11   3  14      278.71      204.56     73.51 o 
 -10   3  14      625.53      743.77     66.46 o 
  -9   3  14      196.79      204.90     40.94 o 
  -8   3  14        5.30        6.22     10.35 o 
  -7   3  14     3285.27     3210.09     78.74 o 
  -6   3  14      906.70      885.49     45.59 o 
  -5   3  14     1696.54     1683.41     51.73 o 
  -4   3  14      809.75      790.64     26.55 o 
  -3   3  14     1944.86     1872.86     40.17 o 
  -2   3  14      623.48      633.19     22.81 o 
  -1   3  14     7375.44     7120.39     65.34 o 
   0   3  14     3238.69     3242.68     46.96 o 
   1   3  14    14723.35    15479.03    181.93 o 
   2   3  14     9520.67     9647.41    131.44 o 
   3   3  14     6518.23     6312.01     81.97 o 
   4   3  14      625.35      547.17     84.13 o 
   5   3  14      209.10      213.30     38.21 o 
   6   3  14       33.28       70.13     24.46 o 
 -10   4  14     1045.70     1061.32    167.23 o 
  -9   4  14       33.51       33.30      8.97 o 
  -8   4  14     1016.97     1112.18     81.07 o 
  -7   4  14        5.83       28.82     11.07 o 
  -6   4  14      125.13      121.83     21.89 o 
  -5   4  14     5964.32     6395.12    112.02 o 
  -4   4  14       91.73      106.99     14.99 o 
  -3   4  14     4017.70     3813.57     51.79 o 
  -2   4  14      555.31      485.59     31.72 o 
  -1   4  14     1311.26     1225.54     31.05 o 
   0   4  14       45.32       64.26     11.35 o 
   1   4  14      106.54      124.88     14.16 o 
   2   4  14       24.07       26.35     12.98 o 
   3   4  14      388.01      358.13     39.13 o 
   4   4  14        1.52        9.89      8.72 o 
   5   4  14      225.05      258.53     36.82 o 
   6   4  14       26.09       37.31     13.31 o 
 -10   5  14      514.68      347.20    127.27 o 
  -9   5  14       25.73       44.00     15.72 o 
  -8   5  14       44.76       41.44     10.61 o 
  -7   5  14      924.91      953.41     48.12 o 
  -6   5  14     2912.74     3046.04     56.23 o 
  -5   5  14      289.46      304.92     36.91 o 
  -4   5  14     3117.82     3128.23     43.64 o 
  -3   5  14      302.94      326.00     43.88 o 
  -2   5  14       30.30       19.42     10.02 o 
  -1   5  14     2116.55     2099.88     38.61 o 
   0   5  14       26.51       39.47      8.10 o 
   1   5  14     2496.97     2773.68     43.59 o 
   2   5  14       58.01       51.14     11.42 o 
   3   5  14     1129.93     1127.18     36.65 o 
   4   5  14      313.55      273.25     52.40 o 
   5   5  14       47.39       46.98     16.65 o 
   6   5  14       68.20       57.97     16.44 o 
  -9   6  14        9.15       37.58     27.45 o 
  -8   6  14      595.18      617.78     68.95 o 
  -7   6  14     1638.18     1521.08     64.11 o 
  -6   6  14      956.06      951.72     34.75 o 
  -5   6  14      925.06      931.87     24.47 o 
  -4   6  14     2498.28     2446.80     38.35 o 
  -3   6  14     1463.85     1586.89     31.66 o 
  -2   6  14     1912.75     1860.47     36.01 o 
  -1   6  14       87.67       79.95     12.89 o 
   0   6  14      480.35      495.51     64.31 o 
   1   6  14        0.63       10.93     11.94 o 
   2   6  14      104.81      119.49     22.23 o 
   3   6  14       66.87       63.73     15.81 o 
   4   6  14      251.64      278.17     52.94 o 
   5   6  14      631.72      551.50     91.01 o 
  -9   7  14      137.65      120.38     45.53 o 
  -8   7  14      479.43      487.12    119.17 o 
  -7   7  14      749.35      619.41    115.53 o 
  -6   7  14     3065.46     2931.81     46.83 o 
  -5   7  14      625.06      588.06     21.68 o 
  -4   7  14     1648.40     1578.68     43.96 o 
  -3   7  14      176.97      185.44     28.55 o 
  -2   7  14     2373.99     2230.74     52.42 o 
  -1   7  14       15.93       17.75      8.13 o 
   0   7  14     6564.68     6241.24    107.35 o 
   1   7  14      198.65      209.55     30.95 o 
   2   7  14     2403.19     2305.72    102.37 o 
   3   7  14      494.90      519.51     68.79 o 
   4   7  14      243.02      173.77     39.81 o 
   5   7  14     1602.71     1528.92     73.76 o 
  -8   8  14       22.64       17.63     18.94 o 
  -7   8  14      513.88      520.82    174.90 o 
  -6   8  14       46.13       66.88     17.91 o 
  -5   8  14      372.23      299.02     33.38 o 
  -4   8  14      111.76      144.89     32.26 o 
  -3   8  14      741.71      670.40     58.60 o 
  -2   8  14      316.49      280.88     39.80 o 
  -1   8  14      115.84       92.58     18.30 o 
   0   8  14        0.80        8.27      9.85 o 
   1   8  14       87.76       64.01     12.76 o 
   2   8  14        1.62       -4.62     15.97 o 
   3   8  14      396.32      392.48     73.70 o 
   4   8  14      487.67      412.39    115.53 o 
  -7   9  14      291.13      317.22     95.18 o 
  -6   9  14     1111.69     1091.71     92.17 o 
  -5   9  14      427.33      428.96    186.97 o 
  -4   9  14      324.71      312.00     64.08 o 
  -3   9  14      245.28      211.59     31.72 o 
  -2   9  14     1845.73     1945.97     59.47 o 
  -1   9  14      614.38      594.61     84.56 o 
   0   9  14     2315.68     2547.61     72.07 o 
   1   9  14      239.22      250.82     45.12 o 
   2   9  14      503.12      588.63     36.32 o 
   3   9  14      154.24      133.60     63.58 o 
  -6  10  14      953.77      916.32     66.19 o 
  -5  10  14      110.24       91.85     34.53 o 
  -4  10  14      101.39      104.89     42.67 o 
  -3  10  14     1319.92     1252.50     41.61 o 
  -2  10  14      398.56      390.69     64.21 o 
  -1  10  14      811.81      914.16     45.10 o 
   0  10  14      300.63      296.74     54.34 o 
   1  10  14        9.94       17.82     11.41 o 
  -3  11  14      625.52      527.37    170.77 o 
  -2  11  14      349.97      234.97     67.54 o 
  -1  11  14      148.51      125.53     32.26 o 
 -11   1  15      540.45      498.24     44.25 o 
 -10   1  15       39.46       31.50     14.38 o 
  -9   1  15     1884.34     2043.07     62.18 o 
  -8   1  15      529.44      568.62     69.73 o 
  -7   1  15     2789.57     2752.19     41.82 o 
  -6   1  15     1740.03     1675.02     35.78 o 
  -5   1  15       20.39       16.89      9.07 o 
  -4   1  15       88.74       73.10     10.62 o 
  -3   1  15     6851.25     6745.10     87.90 o 
  -2   1  15      421.62      515.61     46.52 o 
  -1   1  15    15063.53    15565.59     95.24 o 
   0   1  15      808.95      795.64     22.53 o 
   1   1  15     3458.14     3360.55     51.07 o 
   2   1  15     3060.97     3060.71     87.70 o 
   3   1  15      423.59      434.80     86.85 o 
   4   1  15     1890.86     1882.95     70.70 o 
   5   1  15       13.46       17.91     15.46 o 
   6   1  15      240.34      208.82     49.42 o 
 -11   2  15       71.70       83.57     19.76 o 
 -10   2  15      553.06      561.02     82.07 o 
  -9   2  15      411.11      394.91     48.28 o 
  -8   2  15     1986.11     1926.90     45.37 o 
  -7   2  15     2350.61     2368.64     58.36 o 
  -6   2  15     5562.96     5441.31    129.37 o 
  -5   2  15     1378.71     1427.06     54.97 o 
  -4   2  15     3694.21     3654.34     56.10 o 
  -3   2  15     3022.42     2964.53     41.29 o 
  -2   2  15     2268.30     2323.64     31.07 o 
  -1   2  15      951.34      905.18     49.07 o 
   0   2  15      159.90      132.13     17.61 o 
   1   2  15       39.00       37.63     13.76 o 
   2   2  15     1236.61     1207.60     32.14 o 
   3   2  15       33.01       36.64     14.89 o 
   4   2  15      556.13      557.72     86.79 o 
   5   2  15      146.61      152.08     29.86 o 
   6   2  15      490.31      540.87     89.23 o 
 -11   3  15      175.78       94.32     39.31 o 
 -10   3  15      409.11      331.71     52.20 o 
  -9   3  15     1171.57     1091.07     65.57 o 
  -8   3  15     1049.56      984.08     63.23 o 
  -7   3  15      277.34      264.45     39.26 o 
  -6   3  15       25.23       35.72      8.77 o 
  -5   3  15      786.13      711.25     42.76 o 
  -4   3  15      468.81      394.59     40.74 o 
  -3   3  15      774.59      718.26     38.23 o 
  -2   3  15      907.71      869.20     24.80 o 
  -1   3  15      809.56      814.55     27.55 o 
   0   3  15      142.10      129.40     18.43 o 
   1   3  15       53.93       27.38     12.65 o 
   2   3  15      435.48      338.96     49.69 o 
   3   3  15     1704.15     1585.77     49.18 o 
   4   3  15       25.03       17.79     11.79 o 
   5   3  15       89.63       95.47     21.56 o 
   6   3  15      208.96      196.87     40.99 o 
 -10   4  15       34.79       52.66     19.44 o 
  -9   4  15      948.63      679.85    137.15 o 
  -8   4  15      865.01      798.87     38.74 o 
  -7   4  15     2396.54     2389.67     53.99 o 
  -6   4  15     4264.78     4337.04     72.99 o 
  -5   4  15     1248.94     1336.40     37.62 o 
  -4   4  15    10128.68    10076.70    136.26 o 
  -3   4  15       82.22       81.00     12.55 o 
  -2   4  15     2830.17     2762.79     40.34 o 
  -1   4  15      258.15      339.68     42.16 o 
   0   4  15       65.26       69.12     19.45 o 
   1   4  15     1213.14     1245.36     41.14 o 
   2   4  15     1472.40     1423.31     92.59 o 
   3   4  15        4.25       10.78     12.00 o 
   4   4  15     1248.49     1212.55     66.54 o 
   5   4  15      624.15      746.33     41.67 o 
   6   4  15       83.10       63.78     35.17 o 
 -10   5  15      981.73     1046.83    164.88 o 
  -9   5  15      562.28      552.33     30.16 o 
  -8   5  15      631.00      572.27     46.92 o 
  -7   5  15       66.69       52.28     11.17 o 
  -6   5  15       34.82       39.83      9.88 o 
  -5   5  15     2820.40     2978.85     41.73 o 
  -4   5  15     1461.62     1333.54     32.26 o 
  -3   5  15      426.91      470.35     50.96 o 
  -2   5  15     5437.37     5209.63     69.39 o 
  -1   5  15     1324.31     1367.03     30.31 o 
   0   5  15     6468.46     6646.46     77.73 o 
   1   5  15      290.58      239.95     34.25 o 
   2   5  15      260.05      259.77     41.52 o 
   3   5  15     1147.40     1212.81    103.33 o 
   4   5  15       16.31       35.81     24.15 o 
   5   5  15      523.74      508.00     79.34 o 
  -9   6  15      548.49      457.82    179.63 o 
  -8   6  15       93.85       73.43     26.49 o 
  -7   6  15      226.56      209.95     36.88 o 
  -6   6  15     2229.36     2204.52     58.08 o 
  -5   6  15     4197.55     4265.37     74.23 o 
  -4   6  15     1572.50     1483.82     33.71 o 
  -3   6  15     3268.07     3109.97     43.73 o 
  -2   6  15      360.83      315.62     39.49 o 
  -1   6  15      197.68      196.62     23.87 o 
   0   6  15      310.21      320.02     44.20 o 
   1   6  15        7.53       14.99      8.86 o 
   2   6  15      492.77      480.56     52.65 o 
   3   6  15      225.71      161.90     32.68 o 
   4   6  15       65.83       54.41     18.13 o 
   5   6  15      344.49      230.66     48.40 o 
  -9   7  15      105.36      103.00     49.44 o 
  -8   7  15      244.01      305.70     44.50 o 
  -7   7  15       26.43       24.29     35.57 o 
  -6   7  15       20.50       20.98      8.86 o 
  -5   7  15      698.78      664.92     23.20 o 
  -4   7  15      956.60      999.64     31.40 o 
  -3   7  15     1315.83     1261.66     39.40 o 
  -2   7  15      861.81      860.47     60.93 o 
  -1   7  15     1052.83     1145.71     76.42 o 
   0   7  15      186.39      214.61     34.97 o 
   1   7  15     2001.48     2057.70    123.05 o 
   2   7  15     1834.90     2007.68     62.56 o 
   3   7  15      267.31      238.09     61.88 o 
   4   7  15      967.80      983.18     61.61 o 
  -8   8  15       13.38       45.78     38.28 o 
  -7   8  15      363.67      370.19     87.07 o 
  -6   8  15      361.31      311.26     88.93 o 
  -5   8  15     3611.21     3784.24    105.36 o 
  -4   8  15        1.48       16.73      9.38 o 
  -3   8  15     3382.08     3739.74     57.90 o 
  -2   8  15      457.29      410.02     67.38 o 
  -1   8  15      620.35      565.39     39.87 o 
   0   8  15      813.06      813.01     50.53 o 
   1   8  15     1151.85     1257.81     49.77 o 
   2   8  15      498.55      502.70     85.54 o 
   3   8  15      698.37      765.41     49.12 o 
  -7   9  15      631.01      550.17    224.53 o 
  -6   9  15      634.94      548.03    145.29 o 
  -5   9  15        4.41        5.64     20.85 o 
  -4   9  15       65.64       61.87     20.09 o 
  -3   9  15      271.85      241.91     36.53 o 
  -2   9  15       34.01       24.52     14.01 o 
  -1   9  15      378.70      343.55     65.79 o 
   0   9  15       11.93       25.21     12.87 o 
   1   9  15       85.92       96.71     24.56 o 
   2   9  15      614.65      594.54     50.08 o 
  -5  10  15     2827.15     3007.53     91.74 o 
  -4  10  15        6.07       35.04     31.82 o 
  -3  10  15     1246.91     1144.89     68.53 o 
  -2  10  15       75.49       93.08     27.46 o 
  -1  10  15      276.75      258.37     44.68 o 
   0  10  15       44.29       66.78     18.91 o 
   1  10  15      288.12      310.80     88.14 o 
 -11   0  16      835.00      745.51    154.71 o 
 -10   0  16       19.93       12.96     16.80 o 
  -9   0  16        6.98        9.47     14.56 o 
  -8   0  16     5743.92     5728.66    171.50 o 
  -7   0  16     1257.74     1169.95     74.90 o 
  -6   0  16     9176.45     9292.31    224.27 o 
  -5   0  16     1241.09     1237.12     40.30 o 
  -4   0  16     3595.91     3720.96     72.22 o 
  -3   0  16    19906.48    20227.48    151.29 o 
  -2   0  16      941.51      927.05     76.69 o 
  -1   0  16     6007.17     6129.65     90.09 o 
   0   0  16      705.06      731.49     65.32 o 
   1   0  16      436.71      405.65     68.68 o 
   2   0  16     1558.30     1548.04     66.73 o 
   3   0  16      511.53      623.84     50.38 o 
   4   0  16     1602.16     1363.60     81.01 o 
   5   0  16     1628.62     1732.73     75.17 o 
   6   0  16      540.95      455.06    130.93 o 
 -11   1  16       39.36       44.70     17.24 o 
 -10   1  16      203.17      221.36     48.96 o 
  -9   1  16       96.48      109.39     29.59 o 
  -8   1  16      158.03      186.49     32.75 o 
  -7   1  16       84.99       92.20     17.56 o 
  -6   1  16       83.15       75.21     12.01 o 
  -5   1  16       49.66       50.83     10.85 o 
  -4   1  16      644.85      664.29     31.21 o 
  -3   1  16     1876.06     1732.70     73.07 o 
  -2   1  16       11.27       33.07     11.51 o 
  -1   1  16     3828.96     3834.61     75.10 o 
   0   1  16     1854.98     1877.25     33.50 o 
   1   1  16      246.37      227.83     33.64 o 
   2   1  16     1348.28     1286.39     50.01 o 
   3   1  16      101.06      113.21     25.79 o 
   4   1  16      408.55      414.79     87.04 o 
   5   1  16       23.29       41.22     20.74 o 
   6   1  16      398.48      303.94     68.31 o 
 -11   2  16      309.00      205.68     37.90 o 
 -10   2  16      630.45      550.26     75.27 o 
  -9   2  16       14.01       15.29     11.02 o 
  -8   2  16     2134.24     2122.80     78.89 o 
  -7   2  16      240.83      243.74     39.28 o 
  -6   2  16     6462.36     6615.03     97.99 o 
  -5   2  16        0.13       15.60      9.86 o 
  -4   2  16     2885.75     2970.23     77.95 o 
  -3   2  16       74.57      111.95     16.68 o 
  -2   2  16       70.85       86.89     13.91 o 
  -1   2  16     1106.46     1080.60     33.23 o 
   0   2  16     2454.17     2512.33     43.09 o 
   1   2  16      209.76      186.94     31.02 o 
   2   2  16     1229.20     1137.38     83.55 o 
   3   2  16      309.58      342.51     65.79 o 
   4   2  16        4.35        2.38     14.44 o 
   5   2  16     1765.24     1919.57     54.15 o 
   6   2  16       45.55       29.65     17.51 o 
 -10   3  16       11.30       17.03     11.68 o 
  -9   3  16     2677.04     2290.68    293.84 o 
  -8   3  16      209.27      173.01     20.09 o 
  -7   3  16      467.44      451.48     62.79 o 
  -6   3  16      139.81      159.65     29.13 o 
  -5   3  16     1938.36     1990.59     34.80 o 
  -4   3  16      128.59      140.87     18.06 o 
  -3   3  16     4486.95     4460.28     68.92 o 
  -2   3  16      905.48      957.86     34.84 o 
  -1   3  16     3231.00     3147.78     44.39 o 
   0   3  16     4918.39     4873.32     69.30 o 
   1   3  16      948.74      897.36     45.93 o 
   2   3  16     1355.47     1323.95     60.41 o 
   3   3  16       25.74       14.89     12.32 o 
   4   3  16      534.45      610.91     87.33 o 
   5   3  16       92.47       95.26     27.56 o 
 -10   4  16      549.20      509.86     43.28 o 
  -9   4  16      208.19      169.52     31.89 o 
  -8   4  16       16.90       24.96      8.05 o 
  -7   4  16     3880.84     4132.21    139.35 o 
  -6   4  16     1735.25     1598.75     35.67 o 
  -5   4  16     2925.72     3120.13     49.30 o 
  -4   4  16      698.44      668.61     33.93 o 
  -3   4  16        3.24        2.37      9.73 o 
  -2   4  16     1814.41     1853.83     45.27 o 
  -1   4  16      115.43      147.53     23.77 o 
   0   4  16       75.41       78.02     15.38 o 
   1   4  16     1040.30     1038.26     29.26 o 
   2   4  16      541.54      571.27     58.08 o 
   3   4  16      574.47      508.11     87.01 o 
   4   4  16      107.98      103.98     25.86 o 
   5   4  16        7.11       22.46     13.37 o 
 -10   5  16      451.64      418.55    177.99 o 
  -9   5  16     1593.72     1658.97     41.49 o 
  -8   5  16      233.93      201.33     32.62 o 
  -7   5  16      314.12      346.08     43.04 o 
  -6   5  16       79.45       65.55     12.39 o 
  -5   5  16      386.95      337.57     36.31 o 
  -4   5  16     3152.79     3039.13     55.89 o 
  -3   5  16     3592.69     3715.76     55.54 o 
  -2   5  16       14.89       15.99      9.22 o 
  -1   5  16     4705.93     4855.06    102.61 o 
   0   5  16      907.29      953.86     50.18 o 
   1   5  16      234.85      214.14     33.18 o 
   2   5  16     2082.26     2230.44    115.59 o 
   3   5  16       65.01       66.51     19.18 o 
   4   5  16      211.05      196.01     42.07 o 
   5   5  16       36.50       25.22     16.81 o 
  -9   6  16     1154.63      978.20    200.28 o 
  -8   6  16       55.77      104.41     27.90 o 
  -7   6  16     2426.50     2442.51     56.68 o 
  -6   6  16      462.57      432.12     26.37 o 
  -5   6  16     2968.05     3020.45     65.23 o 
  -4   6  16     5376.33     5319.65     90.87 o 
  -3   6  16     1974.69     1970.25     50.53 o 
  -2   6  16     2279.00     2338.09     58.82 o 
  -1   6  16       83.72       62.55     12.44 o 
   0   6  16       97.13      103.03     19.01 o 
   1   6  16       64.02       43.36     10.26 o 
   2   6  16      400.53      397.80     72.70 o 
   3   6  16      470.05      394.57     76.33 o 
   4   6  16     1260.30     1256.95     76.52 o 
  -9   7  16      149.16      142.71     45.97 o 
  -8   7  16      870.45      728.85    213.68 o 
  -7   7  16       29.48       42.62     16.91 o 
  -6   7  16       26.85       -1.64     18.60 o 
  -5   7  16       25.32       37.93     11.34 o 
  -4   7  16     1045.85     1015.60     30.28 o 
  -3   7  16      952.70      915.11     33.28 o 
  -2   7  16      904.42      989.01     38.64 o 
  -1   7  16      131.15      118.46     29.48 o 
   0   7  16       11.80       20.49     12.76 o 
   1   7  16     1526.54     1435.48    142.74 o 
   2   7  16       41.97       49.90     17.55 o 
   3   7  16     1658.57     1667.14     48.78 o 
   4   7  16        4.44       -8.98     34.38 o 
  -7   8  16      340.24      281.05     78.61 o 
  -6   8  16      688.04      747.56     30.06 o 
  -5   8  16       73.16       75.66     27.87 o 
  -4   8  16      111.70       88.87     17.09 o 
  -3   8  16       84.97       91.51     21.75 o 
  -2   8  16       44.53       41.22     16.38 o 
  -1   8  16        1.93        7.99     14.91 o 
   0   8  16       54.59       29.84     16.03 o 
   1   8  16       10.79       26.81     15.26 o 
   2   8  16       89.96       62.69     14.03 o 
   3   8  16        4.45       20.90     15.02 o 
  -7   9  16      302.25      286.61    119.94 o 
  -6   9  16      725.69      646.88    164.08 o 
  -5   9  16      544.24      494.98    126.57 o 
  -4   9  16     2328.32     2561.67     60.58 o 
  -3   9  16      231.79      201.46     35.97 o 
  -2   9  16     1214.32     1125.89     46.48 o 
  -1   9  16     1289.28     1403.03     51.79 o 
   0   9  16      797.37      753.21     63.85 o 
   1   9  16     1203.18     1352.53     75.60 o 
   2   9  16     1242.27     1181.41    115.66 o 
  -5  10  16     1635.28     1749.85     78.36 o 
  -4  10  16        7.86       -6.67     28.75 o 
  -3  10  16      651.21      650.80    116.48 o 
  -2  10  16      818.71      744.53     33.29 o 
  -1  10  16        0.48        7.92     14.11 o 
   0  10  16     1474.30     1436.44     70.46 o 
 -11   1  17      911.37      900.49     71.78 o 
 -10   1  17      159.77      120.85     36.40 o 
  -9   1  17      572.77      587.34     85.34 o 
  -8   1  17      854.79      897.92     97.41 o 
  -7   1  17      255.64      227.59     33.52 o 
  -6   1  17      511.66      515.65     64.37 o 
  -5   1  17     2305.11     2422.81     39.76 o 
  -4   1  17       84.35       96.99     14.71 o 
  -3   1  17     5828.65     5783.18     72.13 o 
  -2   1  17     2970.52     3092.16     48.22 o 
  -1   1  17      195.66      171.92     20.84 o 
   0   1  17     4116.20     4075.08     63.84 o 
   1   1  17       59.95       58.46     23.21 o 
   2   1  17     3118.26     3222.50     95.49 o 
   3   1  17       63.05      126.79     30.94 o 
   4   1  17       35.30       56.23     20.60 o 
   5   1  17      336.91      386.02     53.24 o 
 -11   2  17      111.01       85.56     19.42 o 
 -10   2  17     1748.26     1658.02     47.28 o 
  -9   2  17       39.91       35.92     18.55 o 
  -8   2  17     1561.72     1547.80     70.58 o 
  -7   2  17       46.63       49.23     10.53 o 
  -6   2  17     1086.31     1114.59     54.02 o 
  -5   2  17     2549.97     2393.76     44.36 o 
  -4   2  17      232.29      240.47     27.85 o 
  -3   2  17     2190.31     1990.46     34.21 o 
  -2   2  17      283.36      231.79     30.11 o 
  -1   2  17       83.87       80.64     11.77 o 
   0   2  17      493.52      444.98     65.73 o 
   1   2  17       32.99       42.90     16.53 o 
   2   2  17      230.49      257.90     51.20 o 
   3   2  17      193.48      193.45     48.73 o 
   4   2  17      914.91      763.08     90.62 o 
   5   2  17      362.56      356.64     68.51 o 
 -10   3  17      420.10      336.93     93.14 o 
  -9   3  17        4.56        2.58     13.24 o 
  -8   3  17      132.83      115.83     21.65 o 
  -7   3  17      925.38      916.43     60.29 o 
  -6   3  17     3023.59     3070.72     45.09 o 
  -5   3  17     2937.83     3034.40     49.70 o 
  -4   3  17        4.39       13.92      7.99 o 
  -3   3  17        0.93        8.43      7.59 o 
  -2   3  17      540.54      534.14     55.97 o 
  -1   3  17     1013.21      963.24     23.28 o 
   0   3  17      303.45      351.44     45.89 o 
   1   3  17      137.42      120.13     26.05 o 
   2   3  17        8.03       14.03     18.09 o 
   3   3  17      361.28      383.49     62.90 o 
   4   3  17      175.38      131.89     32.51 o 
   5   3  17        7.01       15.07     15.27 o 
 -10   4  17     1054.50     1034.26     44.73 o 
  -9   4  17      270.33      247.97     64.60 o 
  -8   4  17     2030.22     1854.34     72.98 o 
  -7   4  17       80.92       86.68     17.81 o 
  -6   4  17       60.89       65.15     12.07 o 
  -5   4  17       86.85      110.30     17.50 o 
  -4   4  17      359.06      333.62     39.97 o 
  -3   4  17     1917.54     2011.21     46.71 o 
  -2   4  17       36.06       46.52     11.73 o 
  -1   4  17     2104.55     2039.64     43.99 o 
   0   4  17      978.45      918.46     36.11 o 
   1   4  17       37.11       48.75     12.86 o 
   2   4  17       13.83       29.34     24.30 o 
   3   4  17     1847.97     1996.72     71.81 o 
   4   4  17       26.12       11.11     13.66 o 
   5   4  17     1636.62     1672.11    130.68 o 
 -10   5  17      228.82      221.00     61.67 o 
  -9   5  17      818.29      855.24     55.68 o 
  -8   5  17       46.59       30.80     11.66 o 
  -7   5  17      259.11      231.64     31.21 o 
  -6   5  17       11.99       22.50     20.11 o 
  -5   5  17      100.76      116.52     20.52 o 
  -4   5  17     1639.93     1584.22     38.62 o 
  -3   5  17      980.38     1012.63     37.57 o 
  -2   5  17     2531.10     2538.03    106.57 o 
  -1   5  17      991.94      929.01     52.34 o 
   0   5  17      198.70      219.59     42.60 o 
   1   5  17     3402.76     3454.43    113.34 o 
   2   5  17       64.63       93.27     21.63 o 
   3   5  17      823.81      849.71     47.40 o 
   4   5  17       30.78        8.26     18.03 o 
  -9   6  17     1200.01     1187.18    194.42 o 
  -8   6  17      742.98      796.95     41.70 o 
  -7   6  17      158.22      143.50     34.25 o 
  -6   6  17      584.34      518.97     48.56 o 
  -5   6  17     1377.41     1357.74     36.47 o 
  -4   6  17      424.35      461.70     46.44 o 
  -3   6  17     3337.65     3424.80    107.90 o 
  -2   6  17      253.12      305.22     42.66 o 
  -1   6  17       14.69       36.13     15.77 o 
   0   6  17       10.68       22.97     11.88 o 
   1   6  17      118.38      181.61     36.94 o 
   2   6  17       12.84        2.04     15.90 o 
   3   6  17       29.09       69.59     29.39 o 
   4   6  17        3.17       12.90     11.96 o 
  -8   7  17        0.36        2.79     17.82 o 
  -7   7  17      218.49      242.42     44.21 o 
  -6   7  17      203.86      187.51     37.48 o 
  -5   7  17      306.36      208.85     34.72 o 
  -4   7  17       99.12       81.26     15.71 o 
  -3   7  17      888.90     1074.55     65.70 o 
  -2   7  17       83.82       79.84     17.11 o 
  -1   7  17     2191.40     2304.34     84.99 o 
   0   7  17     2795.56     2868.09     77.95 o 
   1   7  17      366.99      313.98     69.55 o 
   2   7  17      943.60      982.80     70.64 o 
   3   7  17      268.93      245.37     41.93 o 
  -8   8  17       28.96       15.68     22.73 o 
  -7   8  17     2308.33     2199.98    146.45 o 
  -6   8  17     1414.22     1262.33     52.48 o 
  -5   8  17     1236.08     1302.59     41.10 o 
  -4   8  17     1309.58     1142.90     75.71 o 
  -3   8  17       47.19       25.39     14.24 o 
  -2   8  17     1615.63     1859.63     74.50 o 
  -1   8  17       89.79      162.64     34.27 o 
   0   8  17      244.42      257.52     48.73 o 
   1   8  17        0.61        5.48     14.91 o 
   2   8  17      514.95      598.10     37.18 o 
  -6   9  17       23.41       47.68     40.30 o 
  -5   9  17      526.87      430.49    127.06 o 
  -4   9  17       15.52       11.04     12.86 o 
  -3   9  17      137.44      112.08     23.65 o 
  -2   9  17        0.02       -8.26     16.08 o 
  -1   9  17      141.70      111.71     31.45 o 
   0   9  17        1.20       15.98     12.42 o 
   1   9  17      156.92      114.04     22.76 o 
  -4  10  17      953.79      735.17    192.92 o 
  -3  10  17       51.24       71.84     23.61 o 
  -2  10  17      572.36      550.70     85.28 o 
  -1  10  17      193.79      156.50     37.70 o 
 -11   0  18      862.64      922.84    107.37 o 
 -10   0  18     2868.20     2988.38     84.99 o 
  -9   0  18      178.71      208.76     56.58 o 
  -8   0  18     2372.86     2482.86     97.91 o 
  -7   0  18     2991.21     3099.21    109.25 o 
  -6   0  18        9.59       22.08     32.11 o 
  -5   0  18    11262.82    11218.36    484.96 o 
  -4   0  18       35.85       47.46     14.61 o 
  -3   0  18     1307.33     1120.39     94.02 o 
  -2   0  18      144.32      114.17     20.64 o 
  -1   0  18      317.90      309.41     71.84 o 
   0   0  18     2516.26     2727.91     88.30 o 
   1   0  18      761.35      830.38    123.09 o 
   2   0  18     1014.37      905.37    199.81 o 
   3   0  18     1439.33     1505.87    113.24 o 
   4   0  18     1223.42     1142.28    224.85 o 
   5   0  18     1067.91      927.26    220.85 o 
 -11   1  18       15.57       17.43     15.66 o 
 -10   1  18      199.26      234.02     51.15 o 
  -9   1  18      558.72      579.24     87.82 o 
  -8   1  18      123.66      137.16     27.48 o 
  -7   1  18       92.33      107.01     23.64 o 
  -6   1  18       96.38      100.98     21.09 o 
  -5   1  18      275.91      273.79     38.47 o 
  -4   1  18      106.97       99.65     13.17 o 
  -3   1  18     1108.32     1019.30     29.54 o 
  -2   1  18     1559.91     1610.45     46.04 o 
  -1   1  18      344.31      347.94     39.45 o 
   0   1  18     2633.24     2629.39     60.04 o 
   1   1  18     1648.55     1640.45     50.28 o 
   2   1  18      748.95      680.75     91.10 o 
   3   1  18      241.31      288.13     68.01 o 
   4   1  18       33.60       48.75     19.62 o 
   5   1  18      117.91      103.92     28.13 o 
 -10   2  18      197.96      215.53     55.61 o 
  -9   2  18       67.70       60.94     26.25 o 
  -8   2  18      225.18      240.41     58.38 o 
  -7   2  18      883.63      863.97     64.50 o 
  -6   2  18      127.32      119.28     19.05 o 
  -5   2  18     1512.13     1447.01     38.70 o 
  -4   2  18      348.23      329.55     51.02 o 
  -3   2  18     3042.47     3085.77     48.84 o 
  -2   2  18      119.50       96.65     18.27 o 
  -1   2  18      231.03      213.62     46.67 o 
   0   2  18      749.08      754.12     97.24 o 
   1   2  18     1320.27     1402.26     54.65 o 
   2   2  18      123.19      191.08     57.17 o 
   3   2  18     2021.68     1987.85     79.12 o 
   4   2  18        6.21       10.22     13.97 o 
   5   2  18      163.81      113.90     41.48 o 
 -10   3  18       20.68       33.78     19.17 o 
  -9   3  18       98.20       89.18     32.00 o 
  -8   3  18     1144.73     1193.91     64.91 o 
  -7   3  18      329.04      315.66     44.22 o 
  -6   3  18      395.59      378.24     26.97 o 
  -5   3  18     2924.12     2887.52     53.49 o 
  -4   3  18     1546.21     1607.17     81.33 o 
  -3   3  18     1054.59     1015.01     38.99 o 
  -2   3  18     5013.92     5305.39     90.71 o 
  -1   3  18      882.59      912.33     39.44 o 
   0   3  18     2788.23     2651.31    106.68 o 
   1   3  18     1070.84     1043.76     51.13 o 
   2   3  18      328.82      309.21     60.48 o 
   3   3  18      573.51      616.58    120.09 o 
   4   3  18        6.38       19.60     21.59 o 
   5   3  18       77.74       87.91     32.31 o 
 -10   4  18      468.85      400.88     68.32 o 
  -9   4  18      206.93      223.59     54.78 o 
  -8   4  18      158.09       80.71     16.67 o 
  -7   4  18      361.56      303.47     53.67 o 
  -6   4  18      357.92      312.21     47.90 o 
  -5   4  18      355.92      370.90     57.63 o 
  -4   4  18      957.02     1010.39     44.45 o 
  -3   4  18       65.79       46.08     22.33 o 
  -2   4  18      469.62      599.87     80.48 o 
  -1   4  18       63.77       71.98     17.82 o 
   0   4  18      449.60      562.76     84.83 o 
   1   4  18       26.28       47.58     14.11 o 
   2   4  18      153.38      167.24     32.42 o 
   3   4  18       48.58       39.32     27.05 o 
   4   4  18      274.19      237.18     53.10 o 
  -9   5  18       25.37       29.10     13.88 o 
  -8   5  18      464.23      432.75     64.36 o 
  -7   5  18      478.63      366.00     43.56 o 
  -6   5  18      143.42      132.96     23.93 o 
  -5   5  18      204.48      252.00     27.66 o 
  -4   5  18     1766.62     1613.69     41.86 o 
  -3   5  18     1053.83     1078.99     78.07 o 
  -2   5  18     3577.78     3553.27     82.68 o 
  -1   5  18      143.43      130.40     33.04 o 
   0   5  18      879.05      938.63     42.23 o 
   1   5  18       85.55       82.73     20.59 o 
   2   5  18      236.31      247.46     42.49 o 
   3   5  18      230.78      259.70     40.34 o 
   4   5  18        0.85       15.48     15.06 o 
  -9   6  18      240.26      217.99     98.68 o 
  -8   6  18     1448.85     1334.69    143.44 o 
  -7   6  18      255.42      278.70     36.76 o 
  -6   6  18     3695.39     3653.18     73.90 o 
  -5   6  18      674.38      671.52     53.52 o 
  -4   6  18     1258.77     1209.97     83.77 o 
  -3   6  18      631.14      515.67     75.57 o 
  -2   6  18       31.98       84.12     20.87 o 
  -1   6  18      271.86      203.02     35.44 o 
   0   6  18      358.85      364.78     50.20 o 
   1   6  18       78.05       72.45     25.61 o 
   2   6  18      516.48      498.91    107.80 o 
   3   6  18      975.66      943.66     46.22 o 
  -8   7  18      210.34      213.71     85.49 o 
  -7   7  18     1025.69      971.68     46.28 o 
  -6   7  18      760.35      600.28     84.14 o 
  -5   7  18      745.67      638.64     58.24 o 
  -4   7  18       46.27       63.64     17.17 o 
  -3   7  18      196.64      223.53     43.86 o 
  -2   7  18       56.50       41.50     20.44 o 
  -1   7  18     2454.41     2384.24     71.48 o 
   0   7  18       52.06       70.61     22.97 o 
   1   7  18     1883.85     1793.53     61.22 o 
   2   7  18       73.69       79.75     28.85 o 
   3   7  18        5.38       21.10     13.16 o 
  -7   8  18      565.96      429.11    143.37 o 
  -6   8  18      275.01      190.84     56.98 o 
  -5   8  18     1285.54     1357.79     40.29 o 
  -4   8  18        5.23      -10.45     18.82 o 
  -3   8  18        9.74       14.82     26.06 o 
  -2   8  18        1.07       -9.77     21.18 o 
  -1   8  18      209.97      190.13     49.61 o 
   0   8  18       16.54       11.28     26.90 o 
   1   8  18      176.46      192.07     47.26 o 
   2   8  18      678.56      703.43     49.40 o 
  -6   9  18      347.48      332.13    113.44 o 
  -5   9  18      134.25      148.74     62.22 o 
  -4   9  18       27.63       22.26      9.72 o 
  -3   9  18     2696.41     3046.34     67.32 o 
  -2   9  18       69.09       36.67     13.82 o 
  -1   9  18     2702.78     2758.23     61.79 o 
   0   9  18     1135.37     1224.17     41.98 o 
 -10   1  19      838.62      847.78     95.18 o 
  -9   1  19      126.69      110.45     27.40 o 
  -8   1  19      348.37      354.59     69.57 o 
  -7   1  19       10.66       14.09     18.08 o 
  -6   1  19       26.49       19.19     14.14 o 
  -5   1  19       44.16       73.84     20.78 o 
  -4   1  19     2373.84     2645.07    155.36 o 
  -3   1  19       71.65      100.02     23.45 o 
  -2   1  19     3295.02     3225.10     84.48 o 
  -1   1  19     1033.85     1005.00    100.06 o 
   0   1  19     5618.45     5791.47     95.28 o 
   1   1  19     5920.45     6355.82    134.28 o 
   2   1  19      439.74      437.49     79.24 o 
   3   1  19     2051.78     2102.86     72.65 o 
   4   1  19       64.93       54.45     18.46 o 
 -10   2  19      310.23      269.71     68.96 o 
  -9   2  19      482.05      508.14     47.93 o 
  -8   2  19        7.51       35.47     19.73 o 
  -7   2  19     4958.86     5125.36    116.01 o 
  -6   2  19      430.31      480.87     56.04 o 
  -5   2  19     1618.79     1638.73     46.05 o 
  -4   2  19     1334.07     1348.75     46.29 o 
  -3   2  19       34.98       44.54     20.29 o 
  -2   2  19     1145.50     1242.21    130.17 o 
  -1   2  19      785.71      848.08    113.44 o 
   0   2  19      143.84      169.90     38.31 o 
   1   2  19      207.30      233.13     37.17 o 
   2   2  19     1070.56     1084.25    104.87 o 
   3   2  19      500.29      484.43     85.57 o 
   4   2  19      518.31      530.97    102.57 o 
 -10   3  19      892.10      876.30     62.24 o 
  -9   3  19      786.25      738.60     82.74 o 
  -8   3  19      312.47      365.06     62.52 o 
  -7   3  19      616.09      627.45     76.44 o 
  -6   3  19     2459.06     2365.57    113.75 o 
  -5   3  19     1125.87     1034.03    104.97 o 
  -4   3  19     1121.41     1120.69     75.68 o 
  -3   3  19      852.98      849.36     52.78 o 
  -2   3  19      472.52      525.59     67.58 o 
  -1   3  19        9.39       13.08     20.40 o 
   0   3  19      432.48      417.26     76.09 o 
   1   3  19       12.78       24.52     19.48 o 
   2   3  19      218.18      217.81     42.91 o 
   3   3  19       14.29       15.95     16.32 o 
   4   3  19      171.68      148.75     41.19 o 
 -10   4  19      164.70      109.98     51.90 o 
  -9   4  19      111.47      136.13     25.17 o 
  -8   4  19       94.13       96.68     22.82 o 
  -7   4  19     1258.09     1313.77     48.77 o 
  -6   4  19      958.95      849.91     52.02 o 
  -5   4  19     6138.76     6154.28    216.84 o 
  -4   4  19       61.04       92.97     24.70 o 
  -3   4  19      156.47      187.24     36.06 o 
  -2   4  19       13.50       30.43     15.82 o 
  -1   4  19       67.28       91.87     35.47 o 
   0   4  19      368.40      418.47     68.08 o 
   1   4  19     1473.59     1552.65     70.61 o 
   2   4  19       32.46       41.08     16.82 o 
   3   4  19      722.92      743.82     46.13 o 
   4   4  19      416.23      392.75     94.85 o 
  -9   5  19      131.13      147.84     33.28 o 
  -8   5  19       83.62       66.64     23.47 o 
  -7   5  19       18.22       18.13      7.73 o 
  -6   5  19       10.73        6.67      7.75 o 
  -5   5  19       54.22       68.06     26.44 o 
  -4   5  19      430.44      489.46     60.88 o 
  -3   5  19     2465.59     2592.19     98.97 o 
  -2   5  19     1984.81     1912.90    109.02 o 
  -1   5  19     4583.56     4536.52    108.19 o 
   0   5  19     1860.29     1878.40     67.92 o 
   1   5  19     1599.57     1490.64     72.42 o 
   2   5  19      906.26      881.05     73.26 o 
   3   5  19       18.82       30.34     13.97 o 
  -9   6  19       11.52       19.43     23.63 o 
  -8   6  19      403.36      396.44     29.68 o 
  -7   6  19     1329.07     1319.59     45.52 o 
  -6   6  19     2105.24     2084.45    114.92 o 
  -5   6  19      262.91      306.82     49.89 o 
  -4   6  19        5.13       43.92     21.33 o 
  -3   6  19        1.05        8.96     15.95 o 
  -2   6  19      924.54      964.63     94.04 o 
  -1   6  19     1327.30     1500.94     56.84 o 
   0   6  19       46.43       70.51     18.19 o 
   1   6  19      197.82      236.98     42.32 o 
   2   6  19       40.15       47.53     17.17 o 
   3   6  19        5.36       15.18     11.55 o 
  -8   7  19        1.20       13.85     19.61 o 
  -7   7  19        4.30       16.46     14.37 o 
  -6   7  19       42.79       17.60      7.94 o 
  -5   7  19     1085.40     1192.89     48.14 o 
  -4   7  19       84.32       52.16     17.27 o 
  -3   7  19      475.61      571.54     44.49 o 
  -2   7  19     1077.61     1112.64     62.64 o 
  -1   7  19      452.84      411.68     85.86 o 
   0   7  19     1698.13     1914.48     64.07 o 
   1   7  19      363.95      436.61     77.21 o 
   2   7  19      755.58      769.77     62.01 o 
  -7   8  19        2.68       31.79     35.47 o 
  -6   8  19      659.65      616.10     99.05 o 
  -5   8  19       13.22       29.90     11.98 o 
  -4   8  19      364.60      319.86     86.23 o 
  -3   8  19      815.81      758.25     94.72 o 
  -2   8  19       50.58       38.65     18.20 o 
  -1   8  19      104.62      110.51     20.89 o 
   0   8  19      707.52      797.72     75.58 o 
   1   8  19        4.57       23.57     17.00 o 
  -5   9  19      131.98      115.95     47.72 o 
  -4   9  19       48.48       51.55     23.55 o 
  -3   9  19       80.47       32.26     20.70 o 
  -2   9  19      189.09      148.37     24.68 o 
  -1   9  19       90.23       54.47     19.70 o 
 -10   0  20       47.31       38.24     30.41 o 
  -9   0  20     3665.36     3875.22    116.30 o 
  -8   0  20        6.91       21.68     25.61 o 
  -7   0  20     6777.23     7299.52    130.50 o 
  -6   0  20      243.09      205.10     66.34 o 
  -5   0  20     2209.48     2095.03    100.03 o 
  -4   0  20     4900.04     4953.77    106.67 o 
  -3   0  20       67.66       84.91     30.09 o 
  -2   0  20     1564.20     1571.62     66.82 o 
  -1   0  20       93.23      105.44     43.63 o 
   0   0  20      917.45      942.50    154.49 o 
   1   0  20      700.24      757.20    216.55 o 
   2   0  20      447.46      604.38    127.34 o 
   3   0  20       96.36       99.60     37.95 o 
   4   0  20       96.47      122.63     43.36 o 
 -10   1  20       39.78       52.07     21.76 o 
  -9   1  20      171.82      188.60     41.31 o 
  -8   1  20       33.47       40.96     23.57 o 
  -7   1  20      125.51      116.62     27.06 o 
  -6   1  20       55.75       56.18     17.25 o 
  -5   1  20      669.13      688.56     74.04 o 
  -4   1  20      983.57      967.39     46.71 o 
  -3   1  20     1299.67     1302.43    127.56 o 
  -2   1  20     2776.98     2751.49     79.48 o 
  -1   1  20      439.46      485.81     92.56 o 
   0   1  20     1183.42     1107.47     44.65 o 
   1   1  20     5085.26     5394.20    102.93 o 
   2   1  20      341.39      342.45     60.99 o 
   3   1  20      683.05      659.31    115.56 o 
   4   1  20      369.40      372.09     78.79 o 
 -10   2  20       52.34       41.87     22.38 o 
  -9   2  20     1465.99     1599.22    140.27 o 
  -8   2  20      324.69      322.51     53.18 o 
  -7   2  20     1289.82     1299.49     60.07 o 
  -6   2  20      360.16      382.98     84.22 o 
  -5   2  20       88.04      114.28     20.91 o 
  -4   2  20      124.35      134.38     32.52 o 
  -3   2  20       30.10       34.28     22.28 o 
  -2   2  20      453.54      535.32     84.33 o 
  -1   2  20     1144.46     1177.78     69.43 o 
   0   2  20       68.72       83.20     20.85 o 
   1   2  20      205.43      237.32     42.62 o 
   2   2  20      273.17      292.03     65.46 o 
   3   2  20        5.83       20.25     15.83 o 
   4   2  20      350.28      370.27     85.03 o 
 -10   3  20      574.79      507.65     66.13 o 
  -9   3  20       10.45       43.31     21.59 o 
  -8   3  20       35.35       36.05     16.61 o 
  -7   3  20      433.24      455.82     69.08 o 
  -6   3  20     3850.41     3953.91     94.36 o 
  -5   3  20       89.93      113.07     28.69 o 
  -4   3  20     2884.61     3017.68     78.28 o 
  -3   3  20      628.49      681.80     94.48 o 
  -2   3  20     2516.89     2483.36    105.68 o 
  -1   3  20     2038.71     2163.57     64.00 o 
   0   3  20      536.25      513.88     69.22 o 
   1   3  20      712.14      818.29    133.79 o 
   2   3  20      295.53      322.42     82.39 o 
   3   3  20      340.66      312.06     75.40 o 
   4   3  20      265.71      209.22     49.25 o 
  -9   4  20       29.53       20.08     13.44 o 
  -8   4  20     1509.75     1541.95     49.40 o 
  -7   4  20       44.86       34.46     16.28 o 
  -6   4  20      936.59      913.82    118.64 o 
  -5   4  20     1267.13     1272.98     48.72 o 
  -4   4  20       98.39       66.55     24.18 o 
  -3   4  20     1344.84     1349.41     51.95 o 
  -2   4  20      190.82      169.42     45.04 o 
  -1   4  20      166.38      147.06     29.22 o 
   0   4  20       62.84       38.56     20.49 o 
   1   4  20       36.15       77.69     18.96 o 
   2   4  20       14.54       45.00     18.49 o 
   3   4  20      622.85      605.33    132.10 o 
  -9   5  20       44.46       17.18     15.74 o 
  -8   5  20        0.98       -4.30     18.36 o 
  -7   5  20      110.47       79.91     22.93 o 
  -6   5  20      552.60      513.71    101.66 o 
  -5   5  20       56.44       72.35     19.76 o 
  -4   5  20      947.66      995.89    123.65 o 
  -3   5  20       65.42       89.23     24.50 o 
  -2   5  20       79.62      127.60     27.88 o 
  -1   5  20      557.51      586.33    102.11 o 
   0   5  20      451.05      475.90     72.81 o 
   1   5  20      905.05      929.39     79.24 o 
   2   5  20        4.94       30.21     14.96 o 
   3   5  20      215.18      180.94     49.76 o 
  -8   6  20      871.48      885.30     72.21 o 
  -7   6  20      856.67      820.47     41.01 o 
  -6   6  20     1210.26     1244.01     72.72 o 
  -5   6  20     2024.25     1939.99     75.09 o 
  -4   6  20      412.18      468.14     84.68 o 
  -3   6  20      591.79      534.54     57.84 o 
  -2   6  20      153.14      153.29     31.01 o 
  -1   6  20       45.86       34.85     17.35 o 
   0   6  20        4.29        9.46     17.07 o 
   1   6  20      174.02      157.77     41.73 o 
   2   6  20      726.92      760.90     71.31 o 
  -8   7  20       44.28       66.99     39.87 o 
  -7   7  20       64.06       42.31     14.95 o 
  -6   7  20       85.76       71.33     31.51 o 
  -5   7  20      635.42      602.84     89.86 o 
  -4   7  20       13.75       15.12     13.08 o 
  -3   7  20     2414.28     2337.80     65.02 o 
  -2   7  20      230.86      244.83     51.83 o 
  -1   7  20      429.11      405.99     67.59 o 
   0   7  20      870.23      911.41     49.37 o 
   1   7  20       15.59       26.07     19.51 o 
  -6   8  20      366.69      305.25    168.14 o 
  -5   8  20      141.73       65.50     21.03 o 
  -4   8  20        7.32       18.25     13.77 o 
  -3   8  20      171.65      144.18     25.53 o 
  -2   8  20        0.13       25.68     26.62 o 
  -1   8  20       25.88       56.99     24.71 o 
   0   8  20      282.99      240.79     43.26 o 
  -4   9  20      444.98      402.00     79.30 o 
  -3   9  20      848.45      816.82    117.38 o 
  -2   9  20     1594.22     1983.73    131.55 o 
 -10   1  21        5.37       25.92     12.44 o 
  -9   1  21      394.37      388.11     85.00 o 
  -8   1  21     1144.62     1200.96     51.43 o 
  -7   1  21      457.90      452.77     98.92 o 
  -6   1  21     1326.38     1506.52    144.38 o 
  -5   1  21      242.50      263.27     35.94 o 
  -4   1  21      850.49      799.42     84.12 o 
  -3   1  21     2729.42     2716.77     67.66 o 
  -2   1  21     1577.82     1607.86     79.03 o 
  -1   1  21     5311.53     5792.65    124.01 o 
   0   1  21       14.00        7.34     16.78 o 
   1   1  21      626.46      607.42    109.73 o 
   2   1  21       39.28       26.87     14.84 o 
   3   1  21       22.69       19.82     14.05 o 
 -10   2  21        0.71        8.84     12.78 o 
  -9   2  21     1115.73     1098.43     84.45 o 
  -8   2  21     1074.19     1112.15    135.82 o 
  -7   2  21     2976.66     3144.02    102.17 o 
  -6   2  21     3124.64     3288.73     85.96 o 
  -5   2  21      749.49      748.94     82.10 o 
  -4   2  21     3387.35     3157.82    360.32 o 
  -3   2  21      131.48      138.41     34.17 o 
  -2   2  21       91.58      113.02     32.07 o 
  -1   2  21       36.22       34.54     21.19 o 
   0   2  21     1272.43     1356.94     54.72 o 
   1   2  21      414.02      361.80     67.92 o 
   2   2  21     1304.15     1307.99     47.77 o 
   3   2  21      671.70      718.97     53.83 o 
 -10   3  21       28.06       24.11     21.48 o 
  -9   3  21       82.13       69.35     18.49 o 
  -8   3  21      104.01      117.97     23.89 o 
  -7   3  21      549.31      577.32     62.10 o 
  -6   3  21        6.45       -0.25     21.82 o 
  -5   3  21      976.25      925.53    164.36 o 
  -4   3  21       13.41        3.82     12.99 o 
  -3   3  21      823.52      854.96     83.80 o 
  -2   3  21      432.50      427.46     63.91 o 
  -1   3  21      179.59      206.96     42.60 o 
   0   3  21       35.68       44.48     16.68 o 
   1   3  21       28.29       20.30     19.96 o 
   2   3  21       43.65       63.79     35.81 o 
   3   3  21       94.25      131.81     24.66 o 
  -9   4  21     2133.88     2150.89     84.17 o 
  -8   4  21      674.48      616.27     73.95 o 
  -7   4  21      770.81      798.97     61.00 o 
  -6   4  21     1153.19     1151.58     60.09 o 
  -5   4  21        3.38       10.49     22.26 o 
  -4   4  21      742.34      799.26    108.87 o 
  -3   4  21      114.69      133.58     26.37 o 
  -2   4  21      391.01      386.75     62.43 o 
  -1   4  21      847.84      819.08     56.45 o 
   0   4  21      331.73      331.15     46.38 o 
   1   4  21      244.17      230.43     58.32 o 
   2   4  21     1227.25     1217.52     88.17 o 
   3   4  21        3.11       36.02     18.03 o 
  -9   5  21       52.11       36.13     13.14 o 
  -8   5  21      441.04      384.92     82.13 o 
  -7   5  21       15.04       13.87     26.01 o 
  -6   5  21      177.98      152.59     41.38 o 
  -5   5  21      318.19      296.47     48.94 o 
  -4   5  21      752.77      736.97     76.07 o 
  -3   5  21      606.23      694.85     96.38 o 
  -2   5  21      155.01      189.98     44.59 o 
  -1   5  21      185.06      232.98     53.67 o 
   0   5  21     1649.00     1665.70     50.37 o 
   1   5  21      187.81      180.51     34.87 o 
   2   5  21      868.23      877.69     50.89 o 
  -8   6  21      252.52      244.07     58.77 o 
  -7   6  21       32.89       41.01     17.31 o 
  -6   6  21      220.85      199.35     46.64 o 
  -5   6  21      664.08      727.19     41.20 o 
  -4   6  21      943.27     1022.24     79.58 o 
  -3   6  21      947.56     1019.92     67.29 o 
  -2   6  21       18.05       41.70     20.06 o 
  -1   6  21      158.15      124.74     35.75 o 
   0   6  21      227.49      300.45     77.02 o 
   1   6  21      522.98      544.20    105.57 o 
  -7   7  21      319.63      246.94     47.41 o 
  -6   7  21       19.17       13.21     24.54 o 
  -5   7  21      433.29      419.27     94.15 o 
  -4   7  21     1193.35     1121.17     52.22 o 
  -3   7  21      955.51      781.32    111.53 o 
  -2   7  21     3817.63     3982.15    156.24 o 
  -1   7  21      698.75      656.28     45.26 o 
   0   7  21      402.62      375.68     59.48 o 
  -6   8  21      776.67      692.20    166.74 o 
  -5   8  21     3310.36     3117.21     62.89 o 
  -4   8  21      845.52      646.63     99.99 o 
  -3   8  21      785.81      766.59     51.96 o 
  -2   8  21       22.10        0.91     14.77 o 
  -1   8  21        1.61        8.45     14.78 o 
 -10   0  22      457.59      310.69    116.78 o 
  -9   0  22      468.10      511.21    196.36 o 
  -8   0  22      829.50      739.77    150.91 o 
  -7   0  22      465.12      644.81    101.78 o 
  -6   0  22     4034.55     4220.72    121.72 o 
  -5   0  22       65.44       81.22     35.10 o 
  -4   0  22      515.56      469.62    140.02 o 
  -3   0  22       36.86       28.78     19.72 o 
  -2   0  22      324.95      309.79     82.03 o 
  -1   0  22      801.62      846.20     62.42 o 
   0   0  22     1727.44     1635.59     87.74 o 
   1   0  22       19.00       26.31     28.67 o 
   2   0  22      672.77      688.26     59.29 o 
   3   0  22     1096.39     1092.22     94.13 o 
 -10   1  22       33.84       34.65     18.02 o 
  -9   1  22       57.98       66.54     21.78 o 
  -8   1  22       30.11       25.81     21.99 o 
  -7   1  22       10.50       43.27     23.69 o 
  -6   1  22        4.37       14.20     20.62 o 
  -5   1  22        7.28       16.27     20.11 o 
  -4   1  22     1368.62     1425.30     53.29 o 
  -3   1  22      168.85      143.56     27.15 o 
  -2   1  22      915.73      958.39     50.94 o 
  -1   1  22       24.45       34.49     16.17 o 
   0   1  22       66.34       70.92     28.09 o 
   1   1  22      346.33      335.96     70.36 o 
   2   1  22       83.09       50.96     23.01 o 
   3   1  22       34.18       57.21     33.18 o 
 -10   2  22       70.98       83.95     28.17 o 
  -9   2  22       22.06       28.34     15.45 o 
  -8   2  22       50.99       44.95     14.75 o 
  -7   2  22     1128.01     1111.01    140.79 o 
  -6   2  22       88.70      116.84     27.51 o 
  -5   2  22       21.76       21.77     12.33 o 
  -4   2  22      752.78      776.29    127.98 o 
  -3   2  22      141.63      172.64     38.66 o 
  -2   2  22        5.70       34.45     18.83 o 
  -1   2  22       46.75       55.18     23.99 o 
   0   2  22       17.77       36.07     17.23 o 
   1   2  22      208.36      191.44     45.15 o 
   2   2  22      173.20      189.77     51.64 o 
   3   2  22       87.78       82.87     29.62 o 
  -9   3  22      256.85      248.22     64.21 o 
  -8   3  22      170.98      138.81     35.48 o 
  -7   3  22       11.80        0.96     20.48 o 
  -6   3  22      181.52      186.92     35.93 o 
  -5   3  22     1145.67     1154.51     67.76 o 
  -4   3  22      427.06      439.80     67.00 o 
  -3   3  22     2907.88     3167.35     93.73 o 
  -2   3  22      474.02      446.57     77.49 o 
  -1   3  22     1875.55     2024.82     67.84 o 
   0   3  22     1049.79     1116.47     85.87 o 
   1   3  22      320.92      349.09     84.46 o 
   2   3  22      238.72      232.40     68.71 o 
  -9   4  22       40.69       23.42     19.03 o 
  -8   4  22      143.08      121.91     24.26 o 
  -7   4  22       47.97       45.13     14.43 o 
  -6   4  22      205.73      227.64     40.85 o 
  -5   4  22      486.98      543.25    115.17 o 
  -4   4  22       54.16       68.17     21.77 o 
  -3   4  22      103.98       89.84     25.34 o 
  -2   4  22      270.68      303.11     65.53 o 
  -1   4  22      143.90      173.93     44.99 o 
   0   4  22      211.57      217.65     49.27 o 
   1   4  22       61.11       56.61     24.00 o 
   2   4  22       65.54       72.50     22.26 o 
  -8   5  22      256.83      193.38     48.25 o 
  -7   5  22       19.07        4.32     14.40 o 
  -6   5  22      129.69      102.55     29.92 o 
  -5   5  22      560.39      557.52     75.72 o 
  -4   5  22       13.31       35.04     19.71 o 
  -3   5  22     1069.82     1030.96     77.27 o 
  -2   5  22      363.72      328.14     82.04 o 
  -1   5  22     1136.57     1072.06     74.65 o 
   0   5  22      136.85      150.97     44.33 o 
   1   5  22       66.52       85.70     19.44 o 
  -8   6  22      123.11      118.29     36.24 o 
  -7   6  22     1133.02     1151.99     42.02 o 
  -6   6  22      343.18      397.98     43.67 o 
  -5   6  22      359.82      311.58     86.61 o 
  -4   6  22      217.48      194.41     40.96 o 
  -3   6  22       19.37       29.70     14.20 o 
  -2   6  22       54.91       44.63     25.40 o 
  -1   6  22      116.12      107.26     28.73 o 
   0   6  22      182.48      158.02     44.78 o 
   1   6  22      456.29      402.32     87.14 o 
  -6   7  22       80.87       52.70     21.19 o 
  -5   7  22      290.06      199.66     48.76 o 
  -4   7  22      893.72      841.42     49.10 o 
  -3   7  22       13.40        9.43     15.55 o 
  -2   7  22      258.51      205.74     61.46 o 
  -1   7  22       18.81       12.72     13.13 o 
   0   7  22      551.91      470.73     81.75 o 
  -4   8  22      305.15      197.84     65.38 o 
  -3   8  22       48.34       54.50     21.69 o 
  -9   1  23      319.90      328.66     64.45 o 
  -8   1  23      197.48      187.98     42.44 o 
  -7   1  23      570.37      580.76    103.22 o 
  -6   1  23      119.77       98.14     23.10 o 
  -5   1  23     3155.76     3340.11     74.52 o 
  -4   1  23      739.84      710.57    100.26 o 
  -3   1  23     2361.48     2343.38     74.56 o 
  -2   1  23      841.03      836.61     90.51 o 
  -1   1  23      109.42       71.16     24.23 o 
   0   1  23      131.85      162.76     36.24 o 
   1   1  23       12.91       15.18     21.70 o 
   2   1  23      391.08      429.44     59.95 o 
  -9   2  23      382.61      327.52     78.13 o 
  -8   2  23      983.82      940.72     77.75 o 
  -7   2  23      378.92      336.04     61.45 o 
  -6   2  23     1121.36     1063.20     66.18 o 
  -5   2  23       30.06       37.96     16.99 o 
  -4   2  23      160.92      177.11     38.11 o 
  -3   2  23      247.27      246.05     50.67 o 
  -2   2  23      270.11      319.80     53.61 o 
  -1   2  23      127.22      170.39     39.53 o 
   0   2  23      737.46      658.19     55.05 o 
   1   2  23      225.10      244.12     50.76 o 
   2   2  23      177.00      150.65     45.82 o 
  -9   3  23       57.41       55.99     18.07 o 
  -8   3  23      214.17      194.02     46.07 o 
  -7   3  23        6.88      -20.25     20.25 o 
  -6   3  23      299.50      248.58     36.03 o 
  -5   3  23     1516.74     1451.29     67.94 o 
  -4   3  23       26.91       32.57     14.25 o 
  -3   3  23      306.04      342.81     74.38 o 
  -2   3  23      181.69      173.18     37.31 o 
  -1   3  23      132.66      116.94     25.19 o 
   0   3  23      268.89      279.41     51.67 o 
   1   3  23      153.43      130.45     32.48 o 
   2   3  23       42.68       44.33     17.51 o 
  -8   4  23      933.05      967.10     79.59 o 
  -7   4  23      988.47     1016.31     53.67 o 
  -6   4  23      447.36      442.22     61.27 o 
  -5   4  23      136.72      120.68     22.07 o 
  -4   4  23       72.31       84.15     23.31 o 
  -3   4  23      108.81      100.53     27.09 o 
  -2   4  23      122.07      119.98     38.23 o 
  -1   4  23       43.29       50.64     14.97 o 
   0   4  23      620.72      592.03    103.49 o 
   1   4  23      179.81      163.07     49.18 o 
  -8   5  23      316.59      249.66     68.09 o 
  -7   5  23        0.76        6.52     15.56 o 
  -6   5  23      218.25      194.57     35.44 o 
  -5   5  23      240.51      250.17     42.46 o 
  -4   5  23      400.70      377.13     82.56 o 
  -3   5  23     1259.42     1294.72     45.31 o 
  -2   5  23      882.83      840.70    120.53 o 
  -1   5  23      617.63      579.28    115.26 o 
   0   5  23      455.47      434.59     88.03 o 
   1   5  23      134.87      102.26     29.14 o 
  -7   6  23     1229.28     1079.88     77.18 o 
  -6   6  23      172.63      202.92     47.20 o 
  -5   6  23       49.55       44.46     21.81 o 
  -4   6  23      105.39      109.76     26.44 o 
  -3   6  23       48.81       68.96     22.58 o 
  -2   6  23     1088.64     1148.80     55.53 o 
  -1   6  23      117.27      157.04     49.80 o 
   0   6  23      229.15      221.15     48.22 o 
  -6   7  23      608.29      500.08     84.56 o 
  -5   7  23     1031.90      990.10     76.91 o 
  -4   7  23     1585.24     1671.82     52.30 o 
  -3   7  23      552.44      425.61    108.14 o 
  -2   7  23      296.36      263.28     69.03 o 
  -9   0  24       29.97       26.17     22.47 o 
  -8   0  24     2752.56     2727.66     84.60 o 
  -7   0  24      432.28      372.91    111.34 o 
  -6   0  24      630.80      579.66    148.16 o 
  -5   0  24      963.53      962.72    177.09 o 
  -4   0  24      106.54      112.18     45.27 o 
  -3   0  24      545.93      523.72    100.08 o 
  -2   0  24     1016.96     1032.06     69.18 o 
  -1   0  24     1344.07     1334.06     80.60 o 
   0   0  24      218.41      215.10     79.61 o 
   1   0  24     3338.92     3493.46     97.14 o 
   2   0  24      231.23      181.79     36.70 o 
  -9   1  24      206.38      179.25     38.45 o 
  -8   1  24      876.26      795.45     99.46 o 
  -7   1  24        2.84        7.35     16.84 o 
  -6   1  24      649.48      649.23     90.17 o 
  -5   1  24      227.72      179.67     42.95 o 
  -4   1  24      378.15      403.24     72.85 o 
  -3   1  24      154.21      129.03     29.22 o 
  -2   1  24      200.76      222.24     33.21 o 
  -1   1  24     2744.92     2837.98     85.73 o 
   0   1  24     1152.92     1070.81     47.38 o 
   1   1  24      297.53      273.04     74.42 o 
  -9   2  24        4.18       19.86     23.00 o 
  -8   2  24       46.17       54.31     27.73 o 
  -7   2  24      968.91     1057.68     60.43 o 
  -6   2  24       35.85       40.61     16.48 o 
  -5   2  24      416.19      421.72     69.16 o 
  -4   2  24      158.21      165.07     37.40 o 
  -3   2  24        4.51        8.71     13.22 o 
  -2   2  24        3.46        8.45     18.54 o 
  -1   2  24      317.67      271.18     42.61 o 
   0   2  24      165.51      129.12     31.33 o 
   1   2  24      261.31      269.76     77.34 o 
  -8   3  24        0.08       15.84     21.55 o 
  -7   3  24      120.54      104.06     26.39 o 
  -6   3  24       20.45        2.84     19.30 o 
  -5   3  24      960.39      981.87     66.99 o 
  -4   3  24     1346.20     1539.25     59.58 o 
  -3   3  24     1241.33     1107.28    103.14 o 
  -2   3  24     3128.25     3292.97     65.60 o 
  -1   3  24      499.68      408.17     96.35 o 
   0   3  24      965.59      995.31     48.61 o 
   1   3  24      263.40      231.84     34.95 o 
  -8   4  24       99.98       69.44     19.75 o 
  -7   4  24      255.80      244.93     60.26 o 
  -6   4  24      239.79      229.36     31.52 o 
  -5   4  24       12.53       10.50     22.61 o 
  -4   4  24      103.20      115.87     28.34 o 
  -3   4  24      140.00      190.45     39.92 o 
  -2   4  24        3.67       21.58     14.35 o 
  -1   4  24        2.25       25.23     14.71 o 
   0   4  24       36.21       76.01     21.52 o 
  -7   5  24     1209.49     1231.20     55.53 o 
  -6   5  24        1.70       27.26     14.38 o 
  -5   5  24      860.20      847.53     45.92 o 
  -4   5  24      258.85      274.31     64.55 o 
  -3   5  24      138.78      134.86     28.14 o 
  -2   5  24      597.31      544.97     97.03 o 
  -1   5  24        2.36       -1.59     15.29 o 
   0   5  24      127.25      123.20     36.08 o 
  -6   6  24      809.06      864.89     50.98 o 
  -5   6  24        3.04       20.50     13.25 o 
  -4   6  24      215.31      175.30     36.21 o 
  -3   6  24       41.47       40.63     22.14 o 
  -2   6  24       82.21       77.14     30.14 o 
  -1   6  24      123.35      117.09     31.13 o 
  -8   1  25      166.42      101.46     24.06 o 
  -7   1  25     1853.31     1982.38     72.32 o 
  -6   1  25      539.83      461.17     86.12 o 
  -5   1  25      526.08      478.12     90.68 o 
  -4   1  25     1347.95     1442.10     75.63 o 
  -3   1  25      568.78      556.93     99.47 o 
  -2   1  25     1176.80     1241.74     53.34 o 
  -1   1  25      712.54      639.13    125.30 o 
   0   1  25     1407.27     1422.68     50.66 o 
   1   1  25      339.50      286.13     82.28 o 
  -8   2  25      600.97      559.05     54.77 o 
  -7   2  25      828.81      727.11    100.67 o 
  -6   2  25      370.96      385.90     52.55 o 
  -5   2  25     1034.49      926.90    135.42 o 
  -4   2  25       91.44       56.66     19.72 o 
  -3   2  25       53.33       64.79     23.14 o 
  -2   2  25       30.40       60.91     22.74 o 
  -1   2  25      752.06      711.67    112.57 o 
   0   2  25        8.30       12.65     17.32 o 
  -8   3  25      273.25      233.91     48.87 o 
  -7   3  25      199.31      222.01     48.39 o 
  -6   3  25        5.17       30.25     14.94 o 
  -5   3  25      188.40      211.61     35.01 o 
  -4   3  25      100.38       69.51     18.53 o 
  -3   3  25     2459.08     2363.26    132.79 o 
  -2   3  25      263.90      262.61     52.98 o 
  -1   3  25       99.68       70.93     17.55 o 
   0   3  25       43.20       49.07     19.24 o 
  -7   4  25      568.24      522.36    102.40 o 
  -6   4  25       33.76       33.99     13.14 o 
  -5   4  25      122.40      109.90     31.44 o 
  -4   4  25      139.13      164.00     45.09 o 
  -3   4  25        0.80       28.47     22.78 o 
  -2   4  25      556.79      474.28    104.71 o 
  -1   4  25       26.92       28.16     20.63 o 
   0   4  25      495.12      449.11    104.46 o 
  -6   5  25       70.87       53.85     15.02 o 
  -5   5  25      767.77      749.66    125.23 o 
  -4   5  25      445.43      378.39     91.59 o 
  -3   5  25      223.25      200.18     50.60 o 
  -2   5  25     1089.94     1186.10     49.43 o 
  -1   5  25      434.39      341.50    114.05 o 
  -5   6  25      160.38      158.69     46.02 o 
  -4   6  25      916.44      736.87    127.14 o 
  -3   6  25       10.33       30.59     20.14 o 
  -8   0  26      982.71      978.45     66.11 o 
  -7   0  26     3470.43     3417.10     97.43 o 
  -6   0  26       50.45       74.13     37.86 o 
  -5   0  26      476.14      465.82    124.39 o 
  -4   0  26       21.41       26.51     26.82 o 
  -3   0  26       74.25      101.03     36.08 o 
  -2   0  26        6.79       43.19     32.97 o 
  -1   0  26     2875.32     2943.06    208.51 o 
   0   0  26      911.82      900.55    198.47 o 
  -8   1  26      398.68      282.60     69.33 o 
  -7   1  26      278.29      215.13     50.36 o 
  -6   1  26      819.31      880.62     97.43 o 
  -5   1  26       66.87       45.39     24.97 o 
  -4   1  26       50.27       66.56     21.20 o 
  -3   1  26      499.22      447.47     73.44 o 
  -2   1  26       21.20       35.22     18.14 o 
  -1   1  26       44.08       31.40     12.80 o 
   0   1  26      120.41       98.15     38.20 o 
  -8   2  26       39.36       43.57     14.93 o 
  -7   2  26       63.25       72.60     24.33 o 
  -6   2  26      109.23       92.36     26.56 o 
  -5   2  26       11.04       25.08     13.11 o 
  -4   2  26      248.38      214.94     54.14 o 
  -3   2  26      164.86      161.50     29.35 o 
  -2   2  26       38.17       30.14     18.86 o 
  -1   2  26      202.47      164.64     37.44 o 
   0   2  26      106.92       99.66     25.78 o 
  -7   3  26      387.04      375.32     42.93 o 
  -6   3  26      806.67      790.27    122.20 o 
  -5   3  26      369.35      306.32     67.15 o 
  -4   3  26     1678.22     1847.20     56.21 o 
  -3   3  26      322.44      289.85     62.00 o 
  -2   3  26     1125.61     1157.40     54.41 o 
  -1   3  26      799.82      860.59     45.91 o 
  -6   4  26      676.59      684.73     60.05 o 
  -5   4  26      171.99      120.30     41.78 o 
  -4   4  26      133.43      106.73     30.28 o 
  -3   4  26        7.37       18.86     26.84 o 
  -2   4  26       10.16       38.43     16.82 o 
  -5   5  26        2.32       27.76     18.14 o 
  -4   5  26     1062.51     1057.95     66.28 o 
  -3   5  26       65.84       37.82     27.10 o 
  -7   1  27      108.69      109.59     30.55 o 
  -6   1  27      277.11      287.19     65.76 o 
  -5   1  27      166.77      128.90     33.76 o 
  -4   1  27     1092.07     1032.17     94.74 o 
  -3   1  27      712.65      779.09     56.13 o 
  -2   1  27      357.86      332.94     95.56 o 
  -1   1  27      631.76      682.74     83.62 o 
  -7   2  27      161.01      132.82     35.24 o 
  -6   2  27        7.92       32.61     21.54 o 
  -5   2  27        2.20       -4.27     19.52 o 
  -4   2  27       11.13       57.32     19.46 o 
  -3   2  27       63.55       54.91     19.83 o 
  -2   2  27       60.48       61.96     27.19 o 
  -6   3  27       87.72       84.64     31.26 o 
  -5   3  27      168.22      162.46     45.30 o 
  -4   3  27       63.83       49.26     18.43 o 
  -3   3  27      302.26      228.20     64.65 o 
  -2   3  27       73.69       54.58     27.68 o 
  -5   4  27       50.88       19.03     15.27 o 
  -4   4  27       88.67       66.67     25.04 o 
  -6   0  28      344.08      271.31    123.87 o 
  -5   0  28       21.96       28.27     35.20 o 
  -4   0  28      125.56       86.00     28.03 o 
  -3   0  28      459.18      320.19    121.64 o 
  -6   1  28      140.34      134.76     32.14 o 
  -5   1  28       66.12       75.76     22.84 o 
  -4   1  28       36.96       57.68     20.62 o 
  -3   1  28      193.28      207.69     58.24 o 
  -5   2  28      116.15       79.26     34.33 o 
  -4   2  28       48.02       72.84     26.35 o 
                                                 
