# Supplementary material for: Crystal structure of 4,6-bis­[(E)-4-bromo­styr­yl]-2-(butyl­sulfan­yl)pyrimidine
Source: Acta Crystallogr Sect E Struct Rep Online. 2014 Nov 21;70(Pt 12):o1282. doi: 10.1107/S1600536814024714 (PMC4257452; doi:10.1107/S1600536814024714)
Supplement: Supplementary file 3 [file e-70-o1282-Isup3.cml]

<?xml version="1.0"?>
<molecule xmlns="http://www.xml-cml.org/schema">
<atomArray>
<atom elementType="N" hydrogenCount="0" id="a77" x2="32.7504" y2="-12.7904"/>
<atom elementType="C" id="a78" x2="32.7504" y2="-14.3134"/>
<atom elementType="C" id="a79" x2="34.0694" y2="-15.0749"/>
<atom elementType="C" id="a80" x2="35.3884" y2="-14.3134"/>
<atom elementType="N" hydrogenCount="0" id="a81" x2="35.3884" y2="-12.7904"/>
<atom elementType="C" id="a82" x2="34.0694" y2="-12.0289"/>
<atom elementType="S" hydrogenCount="0" id="a83" x2="34.0694" y2="-10.5059"/>
<atom elementType="C" id="a84" x2="32.7504" y2="-9.74438"/>
<atom elementType="C" id="a85" x2="32.7504" y2="-8.22138"/>
<atom elementType="C" id="a86" x2="31.4315" y2="-7.45988"/>
<atom elementType="C" id="a87" x2="31.4315" y2="-5.93688"/>
<atom elementType="C" id="a88" x2="31.4315" y2="-15.0749"/>
<atom elementType="C" id="a89" x2="36.7073" y2="-15.0749"/>
<atom elementType="C" id="a103" x2="30.1125" y2="-14.3134"/>
<atom elementType="C" id="a105" x2="38.0263" y2="-14.3134"/>
<atom elementType="C" id="a107" x2="28.7936" y2="-15.0749"/>
<atom elementType="C" id="a109" x2="39.3452" y2="-15.0749"/>
<atom elementType="C" id="a111" x2="27.4746" y2="-14.3134"/>
<atom elementType="C" id="a113" x2="26.1557" y2="-15.0749"/>
<atom elementType="C" id="a115" x2="26.1557" y2="-16.5979"/>
<atom elementType="C" id="a117" x2="27.4746" y2="-17.3594"/>
<atom elementType="C" id="a119" x2="28.7936" y2="-16.5979"/>
<atom elementType="C" id="a127" x2="39.3452" y2="-16.5979"/>
<atom elementType="C" id="a129" x2="40.6642" y2="-17.3594"/>
<atom elementType="C" id="a131" x2="41.9831" y2="-16.5979"/>
<atom elementType="C" id="a133" x2="41.9831" y2="-15.0749"/>
<atom elementType="C" id="a135" x2="40.6642" y2="-14.3134"/>
<atom elementType="Br" hydrogenCount="0" id="a143" x2="24.8367" y2="-17.3594"/>
<atom elementType="Br" hydrogenCount="0" id="a145" x2="43.3021" y2="-17.3594"/>
</atomArray>
<bondArray>
<bond atomRefs2="a77 a78" id="b90" order="2"/>
<bond atomRefs2="a78 a79" id="b91" order="1"/>
<bond atomRefs2="a79 a80" id="b92" order="2"/>
<bond atomRefs2="a80 a81" id="b93" order="1"/>
<bond atomRefs2="a81 a82" id="b94" order="2"/>
<bond atomRefs2="a82 a77" id="b95" order="1"/>
<bond atomRefs2="a82 a83" id="b96" order="1"/>
<bond atomRefs2="a83 a84" id="b97" order="1"/>
<bond atomRefs2="a84 a85" id="b98" order="1"/>
<bond atomRefs2="a85 a86" id="b99" order="1"/>
<bond atomRefs2="a86 a87" id="b100" order="1"/>
<bond atomRefs2="a78 a88" id="b101" order="1"/>
<bond atomRefs2="a80 a89" id="b102" order="1"/>
<bond atomRefs2="a88 a103" id="b104" order="2"/>
<bond atomRefs2="a89 a105" id="b106" order="2"/>
<bond atomRefs2="a103 a107" id="b108" order="1"/>
<bond atomRefs2="a105 a109" id="b110" order="1"/>
<bond atomRefs2="a107 a111" id="b121" order="2"/>
<bond atomRefs2="a111 a113" id="b122" order="1"/>
<bond atomRefs2="a113 a115" id="b123" order="2"/>
<bond atomRefs2="a115 a117" id="b124" order="1"/>
<bond atomRefs2="a117 a119" id="b125" order="2"/>
<bond atomRefs2="a119 a107" id="b126" order="1"/>
<bond atomRefs2="a109 a127" id="b137" order="2"/>
<bond atomRefs2="a127 a129" id="b138" order="1"/>
<bond atomRefs2="a129 a131" id="b139" order="2"/>
<bond atomRefs2="a131 a133" id="b140" order="1"/>
<bond atomRefs2="a133 a135" id="b141" order="2"/>
<bond atomRefs2="a135 a109" id="b142" order="1"/>
<bond atomRefs2="a115 a143" id="b144" order="1"/>
<bond atomRefs2="a131 a145" id="b146" order="1"/>
</bondArray>
</molecule>
